# Supplementary material for: Metabolomic and Transcriptomic Analysis Reveals Flavonoid-Mediated Regulation of Seed Antioxidant Properties in Peanut Seed Vigor
Source: Antioxidants (Basel). 2024 Dec 8;13(12):1497. doi: 10.3390/antiox13121497 (PMC11673639; doi:10.3390/antiox13121497)
Supplement: Supplementary file 1 [file antioxidants-13-01497-s001.zip]

Archive with 9 entries (9 files):
- Figure S1.tif
- Figure S2.tif
- Figure S3.tif
- Figure S4.tif
- Figure S5.tif
- Figure S6.tif
- Figure S7.tif
- Figure S8.tif
- Table S1-11.xlsx
