# Supplementary material for: Metabolomic and Transcriptomic Analysis Reveals Flavonoid-Mediated Regulation of Seed Antioxidant Properties in Peanut Seed Vigor
Source: Antioxidants (Basel). 2024 Dec 8;13(12):1497. doi: 10.3390/antiox13121497 (PMC11673639; doi:10.3390/antiox13121497)
Supplement: Supplementary file 1 [file antioxidants-13-01497-s001.zip › Table S1-11.xlsx]

## Sheet: Table S1
Table S1 Comprehensive information on all identified flavonoids in peanut varieties ZP06 and H8107
Index	Formula	Compounds	Class I	Class II	CAS	Level	ZP06-1	ZP06-2	ZP06-3	H8107-1	H8107-2	H8107-3
Lmgp004223	C14H12O3	trans-resveratrol	Flavonoids	Flavonoid	-	B	80653	94644	72068	68693	60805	60008
mws0912	C15H10O5	2'-Hydroxydaidzein	Flavonoids	Isoflavones	7678-85-5	B	28310	26654	31091	39323	42649	40395
pme3475	C15H12O5	Butin	Flavonoids	Dihydroflavone	492-14-8	B	16495	18515	15441	10222	10233	10009
mws0914	C15H12O5	Pinobanksin	Flavonoids	Dihydroflavonol	548-82-3	B	19662	17606	19560	12855	11602	9922.6
pme0376	C15H12O5	Naringenin	Flavonoids	Dihydroflavone	480-41-1	B	21505	20189	19398	12058	10404	11901
pme3285	C15H14O5	Afzelechin(3,5,7,4'-Tetrahydroxyflavan)	Flavonoids	Flavanols	2545-00-8	A	66020	63035	53347	54408	61410	78323
mws1422	C15H14O5	Epiafzelechin	Flavonoids	Flavanols	24808-04-6	A	25809	24002	21605	81526	58994	53272
mws0062	C15H10O6	Isoluteolin (Orobol)(5,7,3',4'-tetrahydroxyisoflavone)	Flavonoids	Isoflavones	480-23-9	B	12519	7572.7	15370	12582	19464	8552.6
mws1000	C15H12O6	Fustin	Flavonoids	Dihydroflavonol	20725-03-5	B	145470	143510	135050	177610	138650	126700
mws1094	C15H12O6	Dihydrokaempferol	Flavonoids	Dihydroflavonol	480-20-6	A	45735	41761	41421	57571	58608	48459
pme0460	C15H14O6	Epicatechin	Flavonoids	Flavanols	490-46-0	A	186910	168870	150060	290240	300700	243940
mws0054	C15H14O6	Catechin	Flavonoids	Flavanols	154-23-4	A	916540	888810	1036200	1254600	1101800	941400
mws0058	C16H12O6	Diosmetin	Flavonoids	Flavonoid	520-34-3	B	19904	19120	17843	16831	16969	14751
Lmhn005110	C16H12O6	Aracarpene 1	Flavonoids	Isoflavones	-	B	24396	23749	21465	50673	48028	45631
Lmhn004976	C16H12O6	aracarpene-2	Flavonoids	Isoflavones	-	A	21040	16642	17407	15922	16851	11269
Zmhp002714	C16H12O6	5,6,7-Tetrahydroxy-8-methoxyflavone	Flavonoids	Flavonoid	-	B	8505.8	9484.8	6613.9	14044	14304	14756
pmp001127	C16H12O6	Chrysoeriol	Flavonoids	Flavonoid	491-71-4	B	6476.2	7063.6	6568.1	14615	15180	13854
mws0920	C15H10O7	Tricetin	Flavonoids	Flavonoid	520-31-0	B	271980	243400	264090	203410	201610	198020
pme2954	C15H10O7	Quercetin	Flavonoids	Flavonols	117-39-5	A	72345	75393	89314	60206	71717	70066
pme0442	C15H11O7+	Delphinidin	Flavonoids	Anthocyanins	13270-61-6	B	69685	67344	55390	49546	51919	50801
mws0044	C15H12O7	Dihydroquercetin(Taxifolin)	Flavonoids	Dihydroflavonol	480-18-2	B	7206200	6400000	6408400	5400900	5233800	4544500
mws0042	C15H14O7	Epigallocatechin	Flavonoids	Flavanols	970-74-1	B	134640	125100	136300	103280	84899	87674
Lmmn004912	C16H12O7	Quercetin-3-O-methyl ether	Flavonoids	Flavonols	1486-70-0	B	10437	8835.9	11515	17654	16667	17519
mws0744	C15H12O8	Dihydromyricetin(Ampelopsin)	Flavonoids	Dihydroflavonol	27200-12-0	B	7053.1	11606	9074.4	35473	34227	28383
mws1003	C16H12O8	Laricitrin	Flavonoids	Flavonols	53472-37-0	B	11863	9788.2	12165	6375.2	6173.2	8709
Lmfn000604	C13H16O10	6-O-Galloyl-β-D-glucose	Tannins	Tannin	13186-19-1	A	152340	150040	141530	123860	129600	127410
pmp000637	C20H20O5	Sophoraflavanone B	Flavonoids	Dihydroflavone	-	B	2158.3	3882.9	3043.5	4525.9	6040.1	4204.2
mws0055	C20H20O7	Tangeretin	Flavonoids	Flavonols	481-53-8	B	4556.1	4256.2	6296.6	4936.2	5103.9	4859
mws0043	C21H22O8	Nobiletin	Flavonoids	Flavonoid	478-01-3	B	4911.4	5762.8	10284	5263.6	13390	5260.1
pmn001668	C21H20O9	Apigenin-3-O-rhamnoside	Flavonoids	Flavonoid	-	B	19731	20098	19603	15998	22715	20691
Smlp002532	C20H19O10+	Cyanidin-3-O-arabinoside	Flavonoids	Anthocyanins	27214-72-8	B	11921	9408.8	14908	14691	12733	11905
mws0048	C21H20O10	Apigenin-8-C-Glucoside (Vitexin)	Flavonoids	Flavonoid carbonoside	3681-93-4	B	28413	31275	29950	27522	21099	28578
mws0072	C21H20O10	Apigenin 5-O-glucoside	Flavonoids	Flavonoid	28757-27-9	B	71754	40312	34444	47120	38865	49609
Lmdp003509	C20H18O11	Quercetin 3-O-β-D-xylopyranoside	Flavonoids	Flavonols	549-32-6	B	1616800	1312400	1537400	116000	129960	99372
mws2186	C20H18O11	Avicularin	Flavonoids	Flavonols	572-30-5	A	1491300	1146000	1342500	88094	94443	102080
pmb0744	C24H18O8	Tricin O-phenylformic acid	Flavonoids	Flavonoid	-	B	4662.9	5272.3	3963.8	3157.8	3077.8	2704.9
mws1179	C21H22O10	Naringenin-7-O-glucoside	Flavonoids	Dihydroflavone	529-55-5	B	40832	38739	47587	37372	42706	37565
HJN090	C21H22O10	Butin-O-glucoside	Flavonoids	Flavonoid	-	B	77743	70231	72088	60154	65187	54828
Smlp001915	C20H19O11+	Delphinidin-3-O-arabinoside	Flavonoids	Anthocyanins	-	B	122400	140350	129170	186570	183350	155280
Hmcp002316	C21H20O11	Isorhamnetin-3-O-arabinoside	Flavonoids	Flavonols	-	B	96390	89787	86498	54459	63208	53516
mws0045	C21H20O11	Quercetin-3-O-α-L-rhamnoside(Quercitrin )	Flavonoids	Flavonols	522-12-3	B	192980	189790	156710	41455	29714	43345
pme2459	C21H20O11	Luteolin-7-O-glucoside(Cynaroside)	Flavonoids	Flavonoid	5373-11-5	A	215740	292130	221140	143490	137840	105700
Xmyp005654	C21H20O11	Kaempferol-4'-O-β-D-glucopyranoside*	Flavonoids	Flavonoid	-	A	209380	248740	180210	70378	79507	108750
Lmlp003531	C21H20O11	Luteolin 3'-O-β-D-glucoside*	Flavonoids	Flavonoid	5154-41-6	A	170980	184420	157720	57131	60733	55426
Smlp002277	C21H21O11+	Petunidin-3-O-arabinoside	Flavonoids	Anthocyanins	-	B	28383	31513	25939	9643.7	6807.5	5883.2
pmb3023	C21H22O11	Eriodictyol C-hexoside	Flavonoids	Dihydroflavone	-	B	2075600	2028700	2182400	1962200	1795600	2022000
pmn001416	C24H20O9	Catechin-(7,8-bc)-4α-(3,4-dihydroxyphenyl)-dihydro-2-(3H)-pyranone	Flavonoids	Flavanols	-	B	157960	176480	202440	230480	206720	204500
pmn001415	C24H20O9	Catechin-(7,8-bc)-4β-(3,4-dihydroxyphenyl)-dihydro-2-(3H)-pyranone	Flavonoids	Flavanols	-	B	13370	18471	21393	28047	13380	21407
HJN041	C21H24O11	Epicatechin glucoside	Flavonoids	Flavonoid	-	B	117100	107240	104370	132090	118740	122290
Lmmp003767	C21H18O12	Kaempferol glucuronic acid	Flavonoids	Flavonols	-	A	161500	123200	130500	235690	205380	226280
pmp000579	C22H22O11	Diosmetin-7-O-galactoside	Flavonoids	Flavonoid	-	B	156490	162800	170770	154950	179240	157990
Zmhn003191	C22H22O11	Isoscoparin	Flavonoids	Flavonoid	20013-23-4	B	33972	30695	34915	16208	12537	9079.8
pmb2999	C22H22O11	Chrysoeriol-5-O-hexoside	Flavonoids	Flavonoid	-	B	2053200	1915000	1698900	628800	761720	690560
pmf0203	C22H23O11+	Peonidin-3-O-glucoside	Flavonoids	Anthocyanins	68795-37-9	B	32223	35470	28760	35909	25923	36097
mws0856	C21H20O12	Spiraeoside*	Flavonoids	Flavonols	20229-56-5	A	13812000	10218000	12544000	4978100	6161000	5788200
Lmdp003286	C21H20O12	isohyperoside*	Flavonoids	Flavonols	35589-21-0	A	34957000	30359000	32728000	15562000	14607000	13113000
pmp001309	C21H20O12	6-Hydroxykaempferol-7-O-glucoside*	Flavonoids	Flavonols	-	A	15749000	25698000	18375000	8160500	8009700	4518200
mws1329	C21H20O12	Quercetin-7-O-Glucoside*	Flavonoids	Flavonols	491-50-9	A	12735000	11165000	12079000	6371200	5864600	5755800
mws0091	C21H20O12	Quercetin-3-O-β-D-glucoside(Isoquercitrin)*	Flavonoids	Flavonols	482-35-9	A	21510000	18010000	19980000	8066800	7646400	7084300
mws0061	C21H20O12	Quercetin-3-O-β-D-Galactoside (Hyperin)*	Flavonoids	Flavonols	482-36-0	A	25908000	23547000	26549000	9998800	9818600	9707600
Lmzp002365	C22H24O11	Hesperetin-7-O-glucoside	Flavonoids	Flavonoid	31712-49-9	B	236850	244460	377830	1156300	1118700	933310
pme1598	C22H24O11	Hesperetin 5-O-glucoside	Flavonoids	Dihydroflavonol	69651-80-5	B	13196000	11802000	11722000	6842300	6075500	6010000
pme1398	C21H21O12+	Delphinidin-3-O-glucoside (Mirtillin)	Flavonoids	Anthocyanins	50986-17-9	B	789160	325770	396310	340610	176790	201290
pmn001641	C22H20O12	Kaempferide 3-O-β-D-glucuronide	Flavonoids	Flavonols	-	B	58863	66677	54662	3910.6	9300	5868.9
pmp000172	C23H24O11	5,2'-Dihydroxy-7,8-dimethoxyflavone glycosides	Flavonoids	Flavonoid	-	B	15822	16035	16925	11295	12182	9786.7
Hmjp003123	C21H18O13	Quercetin-5-O-glucuronide	Flavonoids	Flavonols	-	B	748920	679220	805790	2180500	1925400	2233500
Hmcp002207	C22H22O12	Isorhamnetin-7-O-glucoside*	Flavonoids	Flavonols	-	A	1395200	1217100	1258400	2414900	2377700	2169500
Lmjp002906	C22H22O12	Rhamnetin 3-O-β-D-Glucoside*	Flavonoids	Flavonols	27875-34-9	A	816670	847770	1064200	578840	621370	952050
Zmhn005422	C22H22O12	Mearnsitrin	Flavonoids	Flavonoid	30484-88-9	B	210490	185700	200820	338470	337190	337650
pmb2975	C23H26O11	Hesperetin O-Glucuronic acid	Flavonoids	Dihydroflavonol	-	B	22516	20765	22531	9	9	9
Lmmp003271	C21H20O13	Gossypetin 7-glucoside	Flavonoids	Flavonols	-	B	48640	61612	45802	48053	64081	27127
Zmhn003565	C23H22O12	Kaempferol-3-O-(6''-acetyl)-glucoside	Flavonoids	Flavonols	-	B	353780	220770	238800	254000	289870	247230
Hmlp002821	C21H18O14	Myricetin-3-O-glucuronide	Flavonoids	Flavonols	77363-65-6	B	125530	72603	103820	78939	91118	60563
pmn001642	C23H20O13	Kaempferol-3-O-β-(2''-O-acetyl-β-D-glucuronide)	Flavonoids	Flavonols	-	B	156630	182610	145090	129620	139280	102010
HJAP135	C24H24O12	Dihydrochrysin-O-malonylglucoside	Flavonoids	Flavonoid	-	A	246990	241610	262470	52718	56721	49646
pmb3000	C24H24O12	Chrysoeriol-O-acetylhexoside	Flavonoids	Flavonoid	-	B	806820	664600	828000	750550	831860	808500
Hmln002199	C23H22O13	Quercetin-3-O-(6''-O-acetyl)-galactoside	Flavonoids	Flavonols	-	A	11609000	7605200	6877700	5658000	5223500	9764700
Smpp002257	C24H27O12+	Delphinidin-3-O-Acetylglucoside	Flavonoids	Anthocyanins	-	B	44917	52507	58690	75607	67220	68273
pmn001644	C23H20O14	Quercetin-3-O-(2''-acetyl)-β-D-glucuronide	Flavonoids	Flavonols	-	B	765870	539590	632860	947680	1121800	1021000
pmb3013	C24H24O13	Isorhamnetin-O-acetyl-hexoside	Flavonoids	Flavonols	-	A	1011300	916010	930560	2817800	3313500	2601500
pmb3041	C23H22O14	Tricin O-saccharic acid	Flavonoids	Flavonoid	-	B	33783	38415	26281	23790	19632	26316
Lmdp004892	C24H22O14	Kaempferol-O-malonylglucoside	Flavonoids	Flavonols	-	A	950660	970830	975890	717560	806490	680560
pmp000588	C25H24O14	Diosmetin-7-O-(6'-O-malonyl)-β-D-glucoside	Flavonoids	Flavonoid	-	A	16171	19035	16726	9649.1	11889	9446.3
pmb2961	C25H25O14+	Peonidin-3-O-(6''-malonylglucoside)	Flavonoids	Anthocyanins	-	B	235680	285740	290960	406070	443040	402450
Hmln002189	C24H22O15	Quercetin-3-O-(6''-O-malonyl)-galactoside*	Flavonoids	Flavonols	-	A	11993000	12129000	12223000	14428000	14271000	12895000
Hmln002321	C24H22O15	Quercetin-3-O-(6''-O-malonyl)-glucoside*	Flavonoids	Flavonols	-	A	218220	193110	238040	36396	42598	37981
pmp000589	C24H22O15	Quercetin-7-O-(6'-O-malonyl)-β-D-glucoside*	Flavonoids	Flavonols	-	A	19082000	17602000	20306000	18768000	21068000	20524000
pmb2979	C25H26O14	Hesperetin O-malonylhexoside	Flavonoids	Dihydroflavonol	-	B	72352	82770	67805	57135	45130	52394
Zmhp005139	C25H24O15	Tamarixetin-malonylhexoside	Flavonoids	Flavonoid	-	A	5559100	5568300	5779200	11742000	14917000	13147000
HJN069	C30H24O12	tetrahydroxyflavan-(4α-8-epicatechin)*	Flavonoids	Flavonoid	-	A	1378200	1279800	1206300	982170	1003700	830840
HJN049	C30H24O12	2α,3α-Epoxy-5,7,3`,4`-tetrahydroxyflavan-(4β-8-catechin)*	Tannins	Proanthocyanidins	-	A	1150200	1008300	1231100	1273900	977080	1101400
pme0433	C30H24O12	Procyanidin A2	Tannins	Proanthocyanidins	41743-41-3	B	15861000	14058000	14456000	13955000	14135000	10809000
pme0431	C30H24O12	Procyanidin A1	Tannins	Proanthocyanidins	103883-03-0	A	31691000	30277000	33742000	41854000	37657000	38206000
pmb0720	C26H26O15	Tricin 7-O-(6''-O-Malonyl)-Beta-D-Glucoside	Flavonoids	Flavonoid	-	B	80485	83649	70265	61924	54442	41563
pmn001667	C30H26O12	Procyanidin B4	Tannins	Proanthocyanidins	29106-51-2	B	66962	54571	124550	156250	142020	144790
pmp000274	C30H26O12	Procyanidin B3	Tannins	Proanthocyanidins	23567-23-9	B	122960	121570	113470	237280	248680	229820
pme0434	C30H26O12	Procyanidin B2	Tannins	Proanthocyanidins	29106-49-8	B	218330	276970	509110	845110	727490	766610
mws0836	C30H26O12	Procyanidin B1	Tannins	Proanthocyanidins	20315-25-7	B	24142	31046	44642	47433	32730	39710
mws0047	C27H30O14	Rhoifolin	Flavonoids	Flavonoid	17306-46-6	B	26865	31663	32094	70968	80702	91080
pme2493	C27H30O14	Kaempferol-3,7-O-dirhamnoside(Kaempferitrin)	Flavonoids	Flavonols	482-38-2	B	839430	710580	1020900	1049900	972460	979260
Smsp002643	C27H31O14+	Pelargonidin-3-O-rutinoside	Flavonoids	Anthocyanins	-	B	17965	12512	31129	28698	15076	25861
HJAP148	C26H28O15	Kaempferol-O-pentoside-O-hexoside	Flavonoids	Flavonoid	-	B	135110	129730	128190	9	9	9
pmb0566	C26H28O15	Luteolin-O-hexosyl-O-pentoside	Flavonoids	Flavonoid	-	B	15376	6891.8	12399	6853	5557.2	13836
mws1066	C27H32O14	Naringenin-7-O-Rutinoside(Narirutin)	Flavonoids	Dihydroflavone	14259-46-2	B	34431	23518	32733	17500	16376	19091
mws1290	C30H26O13	Tiliroside	Flavonoids	Flavonols	20316-62-5	B	4699.2	5218.5	4630.5	2976.8	3600.2	2699.8
pmp000593	C27H30O15	Luteolin-7-O-rutinoside	Flavonoids	Flavonoid	3563-98-2	A	597340	408100	678110	30561	30296	30229
Wmkp002590	C27H30O15	5,7-dihydroxy-4-methoxyflavone-3-O-β-D-xylose-(1-6)-β-D-glucose	Flavonoids	Flavonoid	-	B	30624	24934	27515	24722	23147	19451
pme1605	C27H30O15	Kaempferol-3-O-robinobioside(Biorobin)	Flavonoids	Flavonols	17297-56-2	B	424280	475500	385410	17049	13579	18353
Lmbp003230	C27H30O15	Kaempferol-3-O-neohesperidoside	Flavonoids	Flavonoid	32602-81-6	A	957840	993540	1261100	554410	501820	496000
mws1073	C27H30O15	Apigenin 6,8-C-diglucoside	Flavonoids	Flavonoid	23666-13-9	B	13082	8588.3	10422	5896.4	11430	6182.9
Lmpp003789	C30H27O13+	Cyanidin-3-O-(6''-p-Coumaroylglucoside)	Flavonoids	Anthocyanins	-	B	2227000	2534800	2248000	104010	140210	55092
pme1793	C27H31O15+	Pelargonidin-3,5-diglucoside	Flavonoids	Anthocyanins	17334-58-6	B	54819	40487	48600	42853	33527	35364
Lmlp002975	C26H28O16	Quercetin-3-O-β-D-xylopyranosyl-(1→2)-β-D-galactopyranoside	Flavonoids	Flavonoid	-	A	2324700	1800300	1959400	518720	499000	366160
pmb3002	C28H32O15	Chrysoeriol-7-O-rutinoside	Flavonoids	Flavonoid	-	B	1254000	1349700	1361300	766590	835220	644500
Hmpp002612	C27H30O16	Luteolin-7-O-β-D-gentiobioside	Flavonoids	Flavonoid	-	B	134720	108430	130050	12814	43471	55994
pmb0663	C27H30O16	8-C-Hexosyl-luteolin O-hexoside	Flavonoids	Flavonoid carbonoside	-	B	1585500	1588300	1669500	945830	642430	775920
Lmnp002494	C27H30O16	5,7,3',4'-tetrahydroxy-6-methoxyflavone-8-C-[β-D-Xylosyl-(1-2)]-β-D-glucoside	Flavonoids	Flavonoid carbonoside	-	B	221090	282420	255190	1349700	1370400	1198700
mws0059	C27H30O16	Quercetin-3-O-rutinoside (Rutin)*	Flavonoids	Flavonols	153-18-4	A	21407000	20809000	21059000	16511000	14959000	16287000
Lmbp002336	C27H30O16	Quercetin-3-O-(2-O-α-L-rhamnopyranosyl)-β-D-galactopyranoside*	Flavonoids	Flavonoid	-	B	549650	310340	345580	517500	260630	363040
Lmjp002461	C27H30O16	Quercetin 3-O-β-D-neohesperidoside*	Flavonoids	Flavonols	117611-67-3	A	147890	198320	162540	142120	147310	54113
Zmxp003107	C27H30O16	Luteolin-di-O-glucoside	Flavonoids	Flavonoid	-	B	155830	110470	144430	43822	51008	89530
Lmyn001269	C27H30O16	Kaempferol 3-O-β-D-sophoroside	Flavonoids	Flavonoid	19895-95-5	B	5482.9	7471.7	5346.4	4592.7	2470.7	2743.1
Lmpp003662	C30H27O14+	Delphinidin-3-O-(6''-p-Coumaroylglucoside)	Flavonoids	Anthocyanins	-	B	1221700	1129000	1090100	686130	610950	645280
pme3256	C27H31O16+	Delphinidin-3-O-rutinoside	Flavonoids	Anthocyanins	15674-58-5	B	13227	15510	12044	13764	10691	7189.8
Lmmp006598	C31H26O14	apigenin 7-O-GlcA-2-O-Feruloyl	Flavonoids	Flavonoid	-	B	37548	36954	36482	52846	46150	39869
Lmmp007016	C31H26O14	apigenin 7-O-Feruloyl-4'-O-GlcA	Flavonoids	Flavonoid	-	B	9791	9633.4	3587	9104.5	9007.3	9296.7
HJN051	C28H32O16	Tamarixetin 3-O-rutinoside	Flavonoids	Flavonoid	-	A	693910	873150	920180	1011800	1074500	1116100
pme1540	C28H32O16	Isorhamnetin-3-O-neohesperidoside	Flavonoids	Flavonols	55033-90-4	A	93355	75101	79210	91226	160540	94583
Lnrp002670	C28H32O16	Isorhamnetin glc-rha	Flavonoids	Flavonols	-	A	6055200	6647000	5703200	7810600	5166800	7045600
pmb0603	C28H32O16	Chrysoeriol-O-hexosyl-O-hexoside	Flavonoids	Flavonoid	-	B	31282	26926	29966	26488	53968	16299
Lmnp302744	C28H32O16	5,3',4'-trihydroxy-7,8-dimethoxyflavone-6-C-[β-D-apiosyl-(1-2)]-β-D-glucoside	Flavonoids	Flavonoid carbonoside	-	B	9	9	9	35480	37123	37428
Lmhp003217	C28H32O16	2'-Hydoxy,5-methoxy Genistein-O-rhamnosyl-glucoside	Flavonoids	Isoflavones	-	A	6980800	6515800	6954400	8170400	8967000	7268000
Lmpp003815	C31H29O14+	Petunidin-3-(6''-p-Coumaroylglucoside)	Flavonoids	Anthocyanins	-	B	6854200	5968700	6208200	8153300	8289900	7163900
pmp001310	C27H30O17	6-Hydroxykaempferol-3,6-O-Diglucoside	Flavonoids	Flavonols	-	A	7101800	7114300	6979700	1206300	1242300	1183800
pmp001311	C27H30O17	6-Hydroxykaempferol-7,6-O-Diglucoside	Flavonoids	Flavonols	-	A	1235000	1127900	961820	1046800	854240	806270
pmp000596	C27H30O17	Quercetin-3,7-O-β-D-diglucoside	Flavonoids	Flavonols	-	A	1063300	726380	849320	2498100	2364200	2065300
pmb2970	C28H34O16	Hesperetin O-hexosyl-O-hexoside	Flavonoids	Dihydroflavonol	-	B	9253.4	11932	13773	15665	13014	18859
pmb0645	C28H34O16	6-C-Hexosyl-hesperetin O-hexoside	Flavonoids	Flavonoid carbonoside	-	B	565360	455240	513170	1429500	1387100	1417400
pmb0618	C28H34O16	8-C-Hexosyl-hesperetin O-hexoside	Flavonoids	Flavonoid carbonoside	-	B	102730	133550	161220	375630	341130	306360
Lmmp002560	C27H28O18	Quercetin glu-glucuronic acid	Flavonoids	Flavonols	-	B	429760	311190	295000	1844900	1674900	1527700
Hmcp001578	C28H32O17	Isorhamnetin-O-Hexoside-O-Hexoside	Flavonoids	Flavonols	-	A	49327	31949	34552	155800	147440	135120
Lmnp002448	C28H32O17	5,7,3',4'-tetrahydroxy-6-methoxyflavone-8-C-[β-D-glucosyl-(1-2)]-β-D-glucoside	Flavonoids	Flavonoid carbonoside	-	B	60496	30552	47302	204580	170340	201120
Lmhp002800	C28H32O17	2'-Hydoxy,5-methoxy Genistein-4',7-O-diglucoside	Flavonoids	Isoflavones	-	B	68273	54025	80004	234730	163620	158620
pmb0716	C29H34O17	Tricin di-O-hexoside	Flavonoids	Flavonoid	-	B	93239	80034	93809	101290	93360	66924
Lmmp003266	C29H30O19	Quercetin glu-malonyl-pen	Flavonoids	Flavonols	-	A	542130	565730	676310	421360	449370	350870
Lmmp002440	C30H32O20	Quercetin-glucoside-malonyl-glucoside	Flavonoids	Flavonols	-	A	187830	167180	184450	279270	275920	257500
pmb0709	C30H32O20	Quercetin-7-O-malonylhexosyl-hexoside	Flavonoids	Flavonols	-	A	49584	64329	45095	88934	120580	127460
pmb0706	C30H32O20	Quercetin-5-O-malonylhexosyl-hexoside	Flavonoids	Flavonols	-	A	82513	65544	76806	104940	93495	90650
HJAP061	C32H38O20	Quercetin-O-pentosyl-O-rhamnoside-O-glucoside	Flavonoids	Flavonoid	-	A	20859000	21151000	24469000	18485000	22524000	21456000
Zmhn002173	C33H40O20	Saponarin 4'-O-glycoside	Flavonoids	Flavonoid	-	B	3258.3	3429.6	3567.2	3016.7	2946.4	5238.9
Hmcp001329	C32H38O21	Quercetin-O-Pentoside-O-Hexoside-O-Hexoside	Flavonoids	Flavonols	-	A	924240	758750	790900	379670	380970	320020
Lmjp003206	C32H38O21	Quercetin-O-Hexoside-O-Hexoside-O-Pentoside	Flavonoids	Flavonols	-	B	607010	502630	518820	259620	189410	173070
pmp001314	C33H40O21	6-Hydroxykaempferol-3-O-rutin-6-O-glucoside	Flavonoids	Flavonols	-	A	48194	52530	57082	31435	30981	28056
Lmmp002334	C33H40O21	Quercetin-glucoside-glucoside-rhamnoside	Flavonoids	Flavonols	-	A	827360	529650	692340	813360	814270	691890
GQ512001	C33H40O21	Quercetin-O-rutinoside-hexose	Flavonoids	Flavonols	-	B	490150	590800	525880	151820	154540	137100
HJAP023	C33H40O21	Kaempferol-C-glucoside-C-glucoside-O-glucoside	Flavonoids	Flavonoid	-	B	86649	82429	69849	18795	22329	19538
CWJP001501	C33H41O21+	Cyanidin-3-O-caffeoylsophoroside	Flavonoids	Anthocyanins	-	B	77863	76525	79411	16068	19921	15145
Hmcp001589	C34H42O21	Isorhamnetin-O-Hexoside-O-Hexoside-O-Rhamnoside	Flavonoids	Flavonols	-	B	19302	25641	19914	18137	21755	17714
pmp001312	C33H40O22	6-Hydroxykaempferol-3,7,6-O-triglycoside	Flavonoids	Flavonols	-	B	58327	55627	60587	28565	32390	36989
pmb0615	C34H44O21	Hesperetin C-hexosyl-O-hexosyl-O-hexoside	Flavonoids	Dihydroflavonol	-	B	1626.1	1452.5	1179.9	18236	16009	16918
Lmmp004808	C39H38O22	Tricin 7-O-GlcA(2-1)GlcA-2-O-Feruloyl	Flavonoids	Flavonoid	-	B	16786	15966	9744.8	14008	7804	13521
HJN048	C45H36O18	Procyanidin	Tannins	Proanthocyanidins	-	B	48402	47914	43620	19655	18265	13107
HJN046	C45H36O18	Aesculitannin A	Tannins	Proanthocyanidins	-	A	207830	226720	209890	344960	365180	317310
HJN044	C45H36O18	Epicatechin-(4β→8,2β→O→7)-epicatechin-(4β→8)-epicatechin	Flavonoids	Flavonoid	-	B	302390	228800	330110	334150	477700	411320
pmn001648	C45H36O18	Cinnamtannin D1	Tannins	Proanthocyanidins	97233-06-2	A	46550	34245	45452	50845	67990	34483

## Sheet: Table S2
Table S2 Differentially accumulated flavonoids between ZP06 and H8107 seeds
Index	Formula	ZP06-1	ZP06-2	ZP06-3	H8107-1	H8107-2	H8107-3	VIP	Fold_Change(H8107/ZP06)	LogFC (H8107/ZP06)	Type
HJAP148	C26H28O15	135110	129730	128190	9	9	9	3.6408	6.8697e-05	-13.8294	down
pmb2975	C23H26O11	22516	20765	22531	9	9	9	3.2838	0.00041026	-11.2512	down
pme1605	C27H30O15	424280	475500	385410	17049	13579	18353	2.12453	0.0381119	-4.71362	down
Lmpp003789	C30H27O13+	2227000	2534800	2248000	104010	140210	55092	2.09554	0.0426991	-4.54965	down
pmp000593	C27H30O15	597340	408100	678110	30561	30296	30229	1.99529	0.0541035	-4.20813	down
mws2186	C20H18O11	1491300	1146000	1342500	88094	94443	102080	1.90645	0.0715154	-3.8056	down
Lmdp003509	C20H18O11	1616800	1312400	1537400	116000	129960	99372	1.87949	0.0773143	-3.69312	down
pmn001641	C22H20O12	58863	66677	54662	3910.6	9300	5868.9	1.76383	0.105878	-3.23952	down
pmp001310	C27H30O17	7101800	7114300	6979700	1206300	1242300	1183800	1.56177	0.171374	-2.54478	down
Hmln002321	C24H22O15	218220	193110	238040	36396	42598	37981	1.53598	0.180136	-2.47284	down
HJAP135	C24H24O12	246990	241610	262470	52718	56721	49646	1.4642	0.211811	-2.23915	down
mws0045	C21H20O11	192980	189790	156710	41455	29714	43345	1.45715	0.212267	-2.23605	down
CWJP001501	C33H41O21+	77863	76525	79411	16068	19921	15145	1.44888	0.218709	-2.19291	down
Lmlp002975	C26H28O16	2324700	1800300	1959400	518720	499000	366160	1.42262	0.227447	-2.1364	down
HJAP023	C33H40O21	86649	82429	69849	18795	22329	19538	1.37114	0.253893	-1.9777	down
Smlp002277	C21H21O11+	28383	31513	25939	9643.7	6807.5	5883.2	1.35616	0.260202	-1.9423	down
GQ512001	C33H40O21	490150	590800	525880	151820	154540	137100	1.3299	0.275984	-1.85734	down
Hmpp002612	C27H30O16	134720	108430	130050	12814	43471	55994	1.25451	0.300855	-1.73286	down
Lmlp003531	C21H20O11	170980	184420	157720	57131	60733	55426	1.2216	0.337718	-1.56611	down
pmp001309	C21H20O12	15749000	25698000	18375000	8160500	8009700	4518200	1.16432	0.345833	-1.53185	down
HJN048	C45H36O18	48402	47914	43620	19655	18265	13107	1.17095	0.364645	-1.45543	down
pmb2999	C22H22O11	2053200	1915000	1698900	628800	761720	690560	1.17006	0.367221	-1.44528	down
Zmhn003191	C22H22O11	33972	30695	34915	16208	12537	9079.8	1.13964	0.379836	-1.39655	down
Lmjp003206	C32H38O21	607010	502630	518820	259620	189410	173070	1.13907	0.382017	-1.38829	down
mws0091	C21H20O12	21510000	18010000	19980000	8066800	7646400	7084300	1.14604	0.383151	-1.38401	down
mws0061	C21H20O12	25908000	23547000	26549000	9998800	9818600	9707600	1.14096	0.388466	-1.36414	down
Xmyp005654	C21H20O11	209380	248740	180210	70378	79507	108750	1.091	0.405174	-1.30338	down
Hmcp001329	C32H38O21	924240	758750	790900	379670	380970	320020	1.05945	0.436826	-1.19487	down
Lmdp003286	C21H20O12	34957000	30359000	32728000	15562000	14607000	13113000	1.05741	0.441455	-1.17966	down
Zmxp003107	C27H30O16	155830	110470	144430	43822	51008	89530	1.00388	0.448859	-1.15566	down
mws0856	C21H20O12	13812000	10218000	12544000	4978100	6161000	5788200	1.01003	0.462823	-1.11147	down
Lmhn005110	C16H12O6	24396	23749	21465	50673	48028	45631	1.0001	2.07344	1.05202	up
pmp001127	C16H12O6	6476.2	7063.6	6568.1	14615	15180	13854	1.03288	2.17074	1.11819	up
pme0434	C30H26O12	218330	276970	509110	845110	727490	766610	1.04699	2.32894	1.21967	up
Zmhp005139	C25H24O15	5559100	5568300	5779200	11742000	14917000	13147000	1.07783	2.35447	1.2354	up
pmb0618	C28H34O16	102730	133550	161220	375630	341130	306360	1.12717	2.57389	1.36395	up
pmp000596	C27H30O17	1063300	726380	849320	2498100	2364200	2065300	1.1425	2.62509	1.39236	up
mws0047	C27H30O14	26865	31663	32094	70968	80702	91080	1.15612	2.67871	1.42154	up
mws1422	C15H14O5	25809	24002	21605	81526	58994	53272	1.14473	2.71357	1.44019	up
Lmhp002800	C28H32O17	68273	54025	80004	234730	163620	158620	1.15014	2.75316	1.46109	up
pmb0645	C28H34O16	565360	455240	513170	1429500	1387100	1417400	1.18261	2.76052	1.46494	up
Hmjp003123	C21H18O13	748920	679220	805790	2180500	1925400	2233500	1.19621	2.83778	1.50476	up
pmb3013	C24H24O13	1011300	916010	930560	2817800	3313500	2601500	1.23446	3.0557	1.6115	up
mws0744	C15H12O8	7053.1	11606	9074.4	35473	34227	28383	1.3102	3.53663	1.82237	up
Lmzp002365	C22H24O11	236850	244460	377830	1156300	1118700	933310	1.33976	3.73433	1.90085	up
Hmcp001578	C28H32O17	49327	31949	34552	155800	147440	135120	1.35074	3.78458	1.92013	up
Lmnp002448	C28H32O17	60496	30552	47302	204580	170340	201120	1.39397	4.16364	2.05785	up
Lmmp002560	C27H28O18	429760	311190	295000	1844900	1674900	1527700	1.47542	4.87234	2.28461	up
Lmnp002494	C27H30O16	221090	282420	255190	1349700	1370400	1198700	1.5046	5.16515	2.36881	up
pmb0615	C34H44O21	1626.1	1452.5	1179.9	18236	16009	16918	1.85386	12.0143	3.58668	up
Lmnp302744	C28H32O16	9	9	9	35480	37123	37428	3.39039	4075.22	11.9927	up

## Sheet: Table S3
Table S3 overview of sequencing data
Samples	Clean reads	Clean bases	GC Content	Q30
ZP06K-1	35665736	10637103630	0.4631	0.9306
ZP06K-2	36499961	10893253630	0.4608	0.9249
ZP06K-3	3.60828e+07	10765178630	0.46195	0.92775
ZP06S-1	32464797	9720819948	0.4627	0.9237
ZP06S-2	28517313	8498551398	0.4645	0.9168
ZP06S-3	30491055	9109685673	0.4636	0.92025
H8107K-1	29869361	8899759584	0.4649	0.9164
H8107K-2	28143757	8408141006	0.4617	0.9248
H8107K-3	29006559	8653950295	0.4633	0.9206
H8107S-1	27835622	8282530030	0.4756	0.9342
H8107S-2	27562394	8228284262	0.4691	0.9285
H8107S-3	27699008	8255407146	0.47235	0.93135

## Sheet: Table S4
Table S4 Comprehensive transcriptome information for the seeds and shells of peanut varieties ZP06 and H8107
#GeneID	COG_class	KEGG_annotation	KOG_class	Swiss-Prot_annotation	eggNOG_class	eggNOG_class_annotation
J880J5	--	--	--	LOB domain-containing protein 22 GN=MCP4.8 OS=Arabidopsis thaliana (Mouse-ear cress) PE=2 SV=1	S	Function unknown
UA6XT5	[GER]	K15289|0|gmx:100792013|K15289 solute carrier family 35, member F5 | (RefSeq) uncharacterized transporter C405.03c-like	[S]	--	S	Function unknown
HJ5J7F	--	K03107|0|cam:101498515|K03107 signal recognition particle subunit SRP68 | (RefSeq) signal recognition particle subunit SRP68	[U]	--	U	Intracellular trafficking, secretion, and vesicular transport
L23BE1	--	--	--	Tobamovirus multiplication protein 1 GN=TOM1 OS=Nicotiana tabacum (Common tobacco) PE=1 SV=1	S	Function unknown
Arachis_hypogaea_newGene_7122	--	--	--	--	--	--
18208U	--	--	--	--	S	Function unknown
V4B8PK	--	--	--	Snakin-1 (Precursor) GN=SN1 OS=Solanum tuberosum (Potato) PE=1 SV=1	R	General function prediction only
71MGM7	--	K20798|0|gmx:100785461|K20798 small RNA 2'-O-methyltransferase [EC:2.1.1.-] | (RefSeq) small RNA 2'-O-methyltransferase-like	[S]	Small RNA 2&apos;-O-methyltransferase GN=T13K14.70 OS=Arabidopsis thaliana (Mouse-ear cress) PE=1 SV=1	R	General function prediction only
WK7TVH	--	K12180|2.72348e-125|pvu:PHAVU_011G190600g|K12180 COP9 signalosome complex subunit 7 | (RefSeq) hypothetical protein	[OT]	COP9 signalosome complex subunit 7 OS=Arabidopsis thaliana (Mouse-ear cress) PE=1 SV=1	OT	Posttranslational modification, protein turnover, chaperones;; Signal transduction mechanisms
3DT8QY	--	K14638|0|cam:101509423|K14638 solute carrier family 15 (peptide/histidine transporter), member 3/4 | (RefSeq) protein NRT1/ PTR FAMILY 4.5-like	[E]	Protein NRT1/ PTR FAMILY 4.6 GN=At1g69850 OS=Arabidopsis thaliana (Mouse-ear cress) PE=1 SV=1	E	Amino acid transport and metabolism
D4F8D3	--	K03845|0|gmx:100785253|K03845 alpha-1,3-mannosyltransferase [EC:2.4.1.258] | (RefSeq) dol-P-Man:Man(5)GlcNAc(2)-PP-Dol alpha-1,3-mannosyltransferase-like	[G]	Dol-P-Man:Man(5)GlcNAc(2)-PP-Dol alpha-1,3-mannosyltransferase GN=ALG3 OS=Arabidopsis thaliana (Mouse-ear cress) PE=1 SV=1	G	Carbohydrate transport and metabolism
45MQKA	[HE]	K00058|0|cam:101513477|K00058 D-3-phosphoglycerate dehydrogenase [EC:1.1.1.95] | (RefSeq) D-3-phosphoglycerate dehydrogenase 1, chloroplastic	[E]	D-3-phosphoglycerate dehydrogenase 1, chloroplastic (Precursor) GN=F10M10.7 OS=Arabidopsis thaliana (Mouse-ear cress) PE=1 SV=1	E	Amino acid transport and metabolism
EU3HE7	--	--	--	--	R	General function prediction only
AI5VH5	[O]	--	[O]	Ubiquitin carboxyl-terminal hydrolase 14 OS=Arabidopsis thaliana (Mouse-ear cress) PE=1 SV=1	O	Posttranslational modification, protein turnover, chaperones
06TEM4	--	--	--	FBD-associated F-box protein At4g10400 GN=At4g10400 OS=Arabidopsis thaliana (Mouse-ear cress) PE=2 SV=2	R	General function prediction only
D0HZG2	[R]	K11294|1.14688e-40|gmx:100786132|K11294 nucleolin | (RefSeq) nucleolin 1-like	[K]	Nucleolin 2 GN=OSJNBa0058K23.21 OS=Oryza sativa subsp. japonica (Rice) PE=2 SV=2	A	RNA processing and modification
087IU6	--	--	--	--	S	Function unknown
M5D4GE	--	--	--	--	S	Function unknown
EJRN5W	[LKJ]	K11594|1.28078e-64|vvi:100250337|K11594 ATP-dependent RNA helicase DDX3X [EC:3.6.4.13] | (RefSeq) DEAD-box ATP-dependent RNA helicase 37	[A]	DEAD-box ATP-dependent RNA helicase 52C OS=Oryza sativa subsp. japonica (Rice) PE=3 SV=1	A	RNA processing and modification
L2Q8ZF	--	K17263|1.88458e-44|gmx:100806720|K17263 cullin-associated NEDD8-dissociated protein 1 | (RefSeq) cullin-associated NEDD8-dissociated protein 1-like	[R]	Cullin-associated NEDD8-dissociated protein 1 GN=T8K22.14 OS=Arabidopsis thaliana (Mouse-ear cress) PE=1 SV=1	R	General function prediction only
A1GEBB	[J]	K02880|1.3987e-115|gmx:100305777|K02880 large subunit ribosomal protein L17e | (RefSeq) uncharacterized LOC100305777	[J]	60S ribosomal protein L17-2 GN=RPL17B OS=Arabidopsis thaliana (Mouse-ear cress) PE=2 SV=2	J	Translation, ribosomal structure and biogenesis
M9HC5A	[R]	K15201|0|gmx:100804533|K15201 general transcription factor 3C polypeptide 3 (transcription factor C subunit 4) | (RefSeq) general transcription factor 3C polypeptide 3-like	[K]	--	K	Transcription
P3ZWTW	--	--	--	--	S	Function unknown
79TY2T	--	--	--	Squamosa promoter-binding-like protein 8 GN=SPL8 OS=Arabidopsis thaliana (Mouse-ear cress) PE=1 SV=2	K	Transcription
GWDR8P	[J]	K02920|1.01228e-67|pvu:PHAVU_007G072100g|K02920 large subunit ribosomal protein L36e | (RefSeq) hypothetical protein	[J]	60S ribosomal protein L36-2 GN=RPL36B OS=Arabidopsis thaliana (Mouse-ear cress) PE=2 SV=1	J	Translation, ribosomal structure and biogenesis
Arachis_hypogaea_newGene_24302	--	K10747|5.01729e-24|adu:107487541|K10747 DNA ligase 1 [EC:6.5.1.1 6.5.1.6 6.5.1.7] | (RefSeq) DNA ligase 1-like	[L]	DNA ligase 1 OS=Arabidopsis thaliana OX=3702 GN=LIG1 PE=2 SV=2	L	Replication, recombination and repair
LV4DQW	--	--	[U]	--	U	Intracellular trafficking, secretion, and vesicular transport
Q40EC9	--	--	--	--	R	General function prediction only
Arachis_hypogaea_newGene_20510	--	--	[I]	Phospholipase D alpha 1 OS=Ricinus communis OX=3988 GN=PLD1 PE=1 SV=1	I	Lipid transport and metabolism
2706L4	--	K04498|1.36483e-152|gmx:100809207|K04498 E1A/CREB-binding protein [EC:2.3.1.48] | (RefSeq) histone acetyltransferase HAC1-like	[K]	Histone acetyltransferase HAC1 OS=Arabidopsis thaliana (Mouse-ear cress) PE=1 SV=2	K	Transcription
MU6WT9	--	--	--	--	--	--
ZJVA8M	[J]	K02835|0|cam:101514239|K02835 peptide chain release factor 1 | (RefSeq) peptide chain release factor 1-like, mitochondrial	[J]	Peptide chain release factor APG3, chloroplastic {ECO:0000305} (Precursor) OS=Arabidopsis thaliana (Mouse-ear cress) PE=2 SV=1	J	Translation, ribosomal structure and biogenesis
67Y9C9	--	--	--	MLP-like protein 31 GN=MLP31 OS=Arabidopsis thaliana (Mouse-ear cress) PE=2 SV=2	--	--
56997E	--	K15032|2.60032e-18|cmo:103483819|K15032 mTERF domain-containing protein, mitochondrial | (RefSeq) transcription termination factor MTEF1, chloroplastic-like	[KR]	--	K	Transcription
X2Q8UN	--	--	--	--	S	Function unknown
LMC2LS	[H]	--	[H]	Delta-aminolevulinic acid dehydratase, chloroplastic (Precursor; Fragment) GN=HEMB OS=Pisum sativum (Garden pea) PE=1 SV=1	H	Coenzyme transport and metabolism
3ATP19	--	K15397|0|cam:101499056|K15397 3-ketoacyl-CoA synthase [EC:2.3.1.199] | (RefSeq) 3-ketoacyl-CoA synthase 21	--	3-ketoacyl-CoA synthase 21 GN=KCS21 OS=Arabidopsis thaliana (Mouse-ear cress) PE=2 SV=1	I	Lipid transport and metabolism
G5B6SC	--	--	--	--	R	General function prediction only
8L40SG	[RTKL]	K08853|0|cam:101503814|K08853 AP2-associated kinase [EC:2.7.11.1] | (RefSeq) probable serine/threonine-protein kinase DDB_G0280111	[T]	CBL-interacting protein kinase 22 GN=OSJNBa0049D13.5 OS=Oryza sativa subsp. japonica (Rice) PE=2 SV=1	T	Signal transduction mechanisms
3BGC1E	--	--	--	Probable WRKY transcription factor 21 GN=WRKY21 OS=Arabidopsis thaliana (Mouse-ear cress) PE=2 SV=1	K	Transcription
HU7Z0W	--	--	--	--	S	Function unknown
K7G9Z9	[RTKL]	--	--	Wall-associated receptor kinase-like 9 (Precursor) GN=WAKL9 OS=Arabidopsis thaliana (Mouse-ear cress) PE=2 SV=1	T	Signal transduction mechanisms
8PPI9D	[R]	K00083|0|gmx:100820588|K00083 cinnamyl-alcohol dehydrogenase [EC:1.1.1.195] | (RefSeq) probable cinnamyl alcohol dehydrogenase 6-like	[Q]	Probable cinnamyl alcohol dehydrogenase 6 GN=OSJNBa0065B15.8 OS=Oryza sativa subsp. japonica (Rice) PE=2 SV=2	Q	Secondary metabolites biosynthesis, transport and catabolism
TS0Z6E	[IQR]	--	[Q]	Short-chain dehydrogenase TIC 32, chloroplastic GN=TIC32 OS=Arabidopsis thaliana (Mouse-ear cress) PE=2 SV=1	Q	Secondary metabolites biosynthesis, transport and catabolism
8W5KIC	--	--	--	--	R	General function prediction only
I1ZCNY	--	--	--	Gibberellin-regulated protein 3 (Precursor) GN=GASA3 OS=Arabidopsis thaliana (Mouse-ear cress) PE=2 SV=1	R	General function prediction only
AR1CII	[T]	--	[R]	Transcriptional corepressor LEUNIG GN=LUG OS=Arabidopsis thaliana (Mouse-ear cress) PE=1 SV=2	R	General function prediction only
6ST5A0	[R]	--	[R]	Ankyrin repeat-containing protein At5g02620 GN=At5g02620 OS=Arabidopsis thaliana (Mouse-ear cress) PE=1 SV=1	R	General function prediction only
Y3RU0I	--	--	--	--	R	General function prediction only
BG34PE	--	K15104|0|gmx:100789017|K15104 solute carrier family 25 (mitochondrial oxoglutarate transporter), member 11 | (RefSeq) mitochondrial dicarboxylate/tricarboxylate transporter DTC	[C]	Mitochondrial dicarboxylate/tricarboxylate transporter DTC GN=DTC OS=Arabidopsis thaliana (Mouse-ear cress) PE=1 SV=1	C	Energy production and conversion
TF4B4Y	--	--	--	--	S	Function unknown
XWQ1KT	--	K03129|3.88641e-101|pvu:PHAVU_001G026300g|K03129 transcription initiation factor TFIID subunit 4 | (RefSeq) hypothetical protein	[K]	Transcription initiation factor TFIID subunit 4b GN=TAF4B OS=Arabidopsis thaliana (Mouse-ear cress) PE=1 SV=1	K	Transcription
NWD6TW	[J]	--	[J]	Fatty acid amide hydrolase GN=FAAH OS=Arabidopsis thaliana (Mouse-ear cress) PE=1 SV=1	J	Translation, ribosomal structure and biogenesis
P91W1H	--	K09284|6.86252e-08|gmx:100796271|K09284 AP2-like factor, euAP2 lineage | (RefSeq) ethylene-responsive transcription factor RAP2-7	--	--	K	Transcription
247CUK	--	--	[OT]	Protein TIC 40, chloroplastic (Precursor) GN=TIC40 OS=Pisum sativum (Garden pea) PE=1 SV=1	OT	Posttranslational modification, protein turnover, chaperones;; Signal transduction mechanisms
U0EC22	[J]	K00773|0|gmx:100819664|K00773 queuine tRNA-ribosyltransferase [EC:2.4.2.29] | (RefSeq) queuine tRNA-ribosyltransferase-like	[A]	--	A	RNA processing and modification
DRX87E	--	--	--	--	R	General function prediction only
U6IG51	--	--	[R]	--	R	General function prediction only
2EY057	--	--	[R]	Pentatricopeptide repeat-containing protein At2g22070 GN=PCMP-H41 OS=Arabidopsis thaliana (Mouse-ear cress) PE=3 SV=1	R	General function prediction only
7K0X2P	[RTKL]	--	[T]	Mitogen-activated protein kinase kinase kinase YODA GN=YDA OS=Arabidopsis thaliana (Mouse-ear cress) PE=1 SV=1	T	Signal transduction mechanisms
QU5AKS	--	--	--	--	--	--
BP6C7G	--	--	--	--	S	Function unknown
WIH456	--	--	--	--	--	--
VDY6VP	[J]	K03264|9.17822e-173|pvu:PHAVU_007G114800g|K03264 translation initiation factor 6 | (RefSeq) hypothetical protein	[J]	Eukaryotic translation initiation factor 6-2 {ECO:0000255|HAMAP-Rule:MF_03132} GN=At3g55620 OS=Arabidopsis thaliana (Mouse-ear cress) PE=2 SV=1	J	Translation, ribosomal structure and biogenesis
NKT7G2	--	--	[T]	--	T	Signal transduction mechanisms
Arachis_hypogaea_newGene_24109	--	--	--	--	--	--
L6CSV6	--	--	--	--	--	--
3TEC5Y	[RTKL]	--	[D]	Probable serine/threonine-protein kinase At1g54610 GN=At1g54610 OS=Arabidopsis thaliana (Mouse-ear cress) PE=1 SV=1	T	Signal transduction mechanisms
UURP5G	--	--	--	--	S	Function unknown
380HSJ	--	--	[K]	Homeobox-leucine zipper protein HOX19 OS=Oryza sativa subsp. japonica (Rice) PE=2 SV=1	K	Transcription
M1QCRY	[H]	K00878|4.47856e-148|pvu:PHAVU_007G238000g|K00878 hydroxyethylthiazole kinase [EC:2.7.1.50] | (RefSeq) hypothetical protein	--	Hydroxyethylthiazole kinase GN=THIM OS=Arabidopsis thaliana (Mouse-ear cress) PE=1 SV=1	H	Coenzyme transport and metabolism
CB4TML	--	K16578|0|pvu:PHAVU_007G156100g|K16578 CLIP-associating protein 1/2 | (RefSeq) hypothetical protein	[R]	CLIP-associated protein GN=T2G17.1/F11A3.25 OS=Arabidopsis thaliana (Mouse-ear cress) PE=1 SV=1	S	Function unknown
QRUK19	--	--	[R]	Pentatricopeptide repeat-containing protein At3g02490, mitochondrial (Precursor) GN=At3g02490 OS=Arabidopsis thaliana (Mouse-ear cress) PE=2 SV=1	S	Function unknown
ZK17UP	--	--	[L]	--	L	Replication, recombination and repair
J6ZNZP	[E]	K00281|2.03057e-25|gmx:100777528|K00281 glycine dehydrogenase [EC:1.4.4.2] | (RefSeq) glycine dehydrogenase (decarboxylating), mitochondrial	[E]	Glycine dehydrogenase (decarboxylating), mitochondrial (Precursor) GN=GDCSP OS=Pisum sativum (Garden pea) PE=1 SV=1	E	Amino acid transport and metabolism
P7R2PY	--	K00430|1.55639e-177|pvu:PHAVU_011G030200g|K00430 peroxidase [EC:1.11.1.7] | (RefSeq) hypothetical protein	--	Lignin-forming anionic peroxidase (Precursor) OS=Nicotiana sylvestris (Wood tobacco) PE=2 SV=1	G	Carbohydrate transport and metabolism
IJP2R9	--	--	--	B-box zinc finger protein 21 {ECO:0000303|PubMed:19920209} GN=At1g75540 OS=Arabidopsis thaliana (Mouse-ear cress) PE=1 SV=1	S	Function unknown
UBS5GF	--	--	--	--	--	--
YCYQ9Q	--	--	--	--	R	General function prediction only
AJVM0N	--	K07466|4.06717e-65|mtr:MTR_7g110100|K07466 replication factor A1 | (RefSeq) replication factor-A carboxy-terminal domain protein	[L]	Replication protein A 70 kDa DNA-binding subunit E GN=T18B16.100 OS=Arabidopsis thaliana (Mouse-ear cress) PE=2 SV=1	L	Replication, recombination and repair
Arachis_hypogaea_newGene_4376	--	--	[A]	DExH-box ATP-dependent RNA helicase DExH1 OS=Arabidopsis thaliana OX=3702 GN=At2g35920 PE=2 SV=1	L	Replication, recombination and repair
01HD59	[R]	--	[H]	--	H	Coenzyme transport and metabolism
Arachis_hypogaea_newGene_5064	--	--	--	--	--	--
Q7P4IG	[E]	K14157|0|gmx:100813294|K14157 alpha-aminoadipic semialdehyde synthase [EC:1.5.1.8 1.5.1.9] | (RefSeq) alpha-aminoadipic semialdehyde synthase-like	[E]	Saccharopine dehydrogenase GN=F4I10.80 OS=Arabidopsis thaliana (Mouse-ear cress) PE=1 SV=1	E	Amino acid transport and metabolism
PLSY77	[J]	K11128|1.10933e-63|pvu:PHAVU_001G110400g|K11128 H/ACA ribonucleoprotein complex subunit 1 | (RefSeq) hypothetical protein	[J]	Putative H/ACA ribonucleoprotein complex subunit 1-like protein 1 GN=At3g03920 OS=Arabidopsis thaliana (Mouse-ear cress) PE=2 SV=1	J	Translation, ribosomal structure and biogenesis
FFY9SF	[M]	K20890|0|gmx:100780439|K20890 xylan alpha-glucuronosyltransferase [EC:2.4.1.-] | (RefSeq) UDP-glucuronate:xylan alpha-glucuronosyltransferase 1-like	[G]	UDP-glucuronate:xylan alpha-glucuronosyltransferase 1 GN=MVE11.2 OS=Arabidopsis thaliana (Mouse-ear cress) PE=2 SV=1	G	Carbohydrate transport and metabolism
1QME1M	[Z]	K10393|0|gmx:100810966|K10393 kinesin family member 2/24 | (RefSeq) kinesin-13A-like	[Z]	Kinesin-13A GN=KINESIN-13A OS=Arabidopsis thaliana (Mouse-ear cress) PE=1 SV=1	Z	Cytoskeleton
FAWA0L	[T]	K04460|0|cam:101488555|K04460 serine/threonine-protein phosphatase 5 [EC:3.1.3.16] | (RefSeq) serine/threonine-protein phosphatase 7-like	[R]	Serine/threonine-protein phosphatase 7 GN=PP7 OS=Arabidopsis thaliana (Mouse-ear cress) PE=1 SV=1	R	General function prediction only
NJI399	--	--	[R]	Dolichyl-diphosphooligosaccharide--protein glycosyltransferase subunit 4A GN=OST4A OS=Oryza sativa subsp. japonica (Rice) PE=3 SV=1	O	Posttranslational modification, protein turnover, chaperones
X4VYGK	[O]	K14050|0|gmx:100783193|K14050 geranylgeranyl transferase type-2 subunit alpha [EC:2.5.1.60] | (RefSeq) uncharacterized LOC100783193	[O]	Protein farnesyltransferase/geranylgeranyltransferase type-1 subunit alpha GN=FTA OS=Arabidopsis thaliana (Mouse-ear cress) PE=1 SV=2	O	Posttranslational modification, protein turnover, chaperones
H6N2T4	--	--	--	--	R	General function prediction only
T9VJMQ	--	K03131|6.58433e-21|mtr:MTR_3g055240|K03131 transcription initiation factor TFIID subunit 6 | (RefSeq) TATA-binding protein associated factor	[K]	Transcription initiation factor TFIID subunit 6b GN=TAF6B OS=Arabidopsis thaliana (Mouse-ear cress) PE=1 SV=1	K	Transcription
J9SV8Q	--	--	[R]	F-box/kelch-repeat protein At1g51550 GN=At1g51550 OS=Arabidopsis thaliana (Mouse-ear cress) PE=2 SV=1	R	General function prediction only
H2HD92	[RTKL]	--	--	Probable LRR receptor-like serine/threonine-protein kinase At4g08850 (Precursor) GN=At4g08850 OS=Arabidopsis thaliana (Mouse-ear cress) PE=2 SV=3	T	Signal transduction mechanisms
9Q453L	[MG]	K02377|0|pvu:PHAVU_008G090200g|K02377 GDP-L-fucose synthase [EC:1.1.1.271] | (RefSeq) hypothetical protein	[GO]	Putative GDP-L-fucose synthase 2 GN=GER2 OS=Arabidopsis thaliana (Mouse-ear cress) PE=1 SV=1	G	Carbohydrate transport and metabolism
V47NKJ	[S]	--	--	--	S	Function unknown
Arachis_hypogaea_newGene_9199	--	--	--	--	--	--
3X8FVR	[R]	K11293|0|gmx:100806306|K11293 protein HIRA/HIR1 | (RefSeq) protein HIRA-like	[DK]	Protein HIRA GN=HIRA OS=Arabidopsis thaliana (Mouse-ear cress) PE=1 SV=2	DK	Cell cycle control, cell division, chromosome partitioning;; Transcription
M9MJUZ	--	--	[V]	Putative dual specificity protein phosphatase DSP8 GN=DSP8 OS=Arabidopsis thaliana (Mouse-ear cress) PE=2 SV=2	V	Defense mechanisms
24PAJQ	[R]	--	[Y]	--	Y	Nuclear structure
KT8QW0	[O]	--	[O]	Chaperone protein dnaJ 16 GN=F3I6.4 OS=Arabidopsis thaliana (Mouse-ear cress) PE=2 SV=1	O	Posttranslational modification, protein turnover, chaperones
LUC5KR	--	--	--	--	R	General function prediction only
MJ818A	--	--	--	Endoglucanase 10 (Precursor) GN=At1g75680 OS=Arabidopsis thaliana (Mouse-ear cress) PE=2 SV=2	R	General function prediction only
AC8M2L	--	--	--	Mediator-associated protein 1 GN=At4g25210 OS=Arabidopsis thaliana (Mouse-ear cress) PE=1 SV=1	S	Function unknown
85MML8	[R]	--	[R]	Zinc finger CCCH domain-containing protein 48 GN=ZFWD1 OS=Arabidopsis thaliana (Mouse-ear cress) PE=2 SV=1	R	General function prediction only
YVTC7U	[DO]	K02365|0|gmx:100805306|K02365 separase [EC:3.4.22.49] | (RefSeq) separase-like	[D]	Separase GN=F7H19.150 OS=Arabidopsis thaliana (Mouse-ear cress) PE=2 SV=1	D	Cell cycle control, cell division, chromosome partitioning
D3PFJ3	--	--	[O]	E3 ubiquitin-protein ligase RING1 GN=RING1 OS=Gossypium hirsutum (Upland cotton) PE=1 SV=1	O	Posttranslational modification, protein turnover, chaperones
PH8LKT	--	--	--	PI-PLC X domain-containing protein At5g67130 (Precursor) GN=At5g67130 OS=Arabidopsis thaliana (Mouse-ear cress) PE=1 SV=1	R	General function prediction only
PMPR50	--	--	--	--	O	Posttranslational modification, protein turnover, chaperones
TFQ65X	--	--	--	--	S	Function unknown
94SQQ0	--	K16904|1.1778e-57|cit:102620578|K16904 dCTP diphosphatase [EC:3.6.1.12] | (RefSeq) dCTP pyrophosphatase 1	--	--	S	Function unknown
9ST09W	[RTKL]	--	--	Probable L-type lectin-domain containing receptor kinase VII.2 (Precursor) GN=F20O9.40 OS=Arabidopsis thaliana (Mouse-ear cress) PE=3 SV=2	T	Signal transduction mechanisms
CH87W6	--	K05609|1.433e-30|pvu:PHAVU_009G190600g|K05609 ubiquitin carboxyl-terminal hydrolase L3 [EC:3.4.19.12] | (RefSeq) hypothetical protein	[O]	--	O	Posttranslational modification, protein turnover, chaperones
R85NMH	--	--	[R]	Pentatricopeptide repeat-containing protein At4g16390, chloroplastic (Precursor) GN=P67 OS=Arabidopsis thaliana (Mouse-ear cress) PE=1 SV=3	R	General function prediction only
6496KA	--	--	--	GDSL esterase/lipase At2g30310 (Precursor) GN=At2g30310 OS=Arabidopsis thaliana (Mouse-ear cress) PE=2 SV=1	I	Lipid transport and metabolism
95DHJ9	--	--	--	Growth-regulating factor 7 GN=GRF7 OS=Arabidopsis thaliana (Mouse-ear cress) PE=2 SV=1	K	Transcription
R0L7V6	[I]	K01054|1.0253e-178|mtr:MTR_6g084420|K01054 acylglycerol lipase [EC:3.1.1.23] | (RefSeq) monoglyceride lipase	[I]	Caffeoylshikimate esterase GN=CSE OS=Arabidopsis thaliana (Mouse-ear cress) PE=1 SV=1	I	Lipid transport and metabolism
5851ZQ	--	--	--	--	S	Function unknown
1YV20X	--	K05016|0|cam:101510553|K05016 chloride channel 7 | (RefSeq) chloride channel protein CLC-c-like	[P]	Chloride channel protein CLC-c GN=K9P8.3 OS=Arabidopsis thaliana (Mouse-ear cress) PE=1 SV=1	P	Inorganic ion transport and metabolism
0N164V	--	K11584|0|gmx:100814538|K11584 serine/threonine-protein phosphatase 2A regulatory subunit B' | (RefSeq) serine/threonine protein phosphatase 2A 57 kDa regulatory subunit B' beta isoform-like	[T]	Serine/threonine protein phosphatase 2A 57 kDa regulatory subunit B&apos; beta isoform GN=B&apos;BETA OS=Arabidopsis thaliana (Mouse-ear cress) PE=1 SV=1	T	Signal transduction mechanisms
B3EP0P	--	K03155|0|cam:101504155|K03155 timeless | (RefSeq) protein timeless homolog	[L]	--	L	Replication, recombination and repair
T6LAIA	--	--	--	GDSL esterase/lipase At5g45960 (Precursor) GN=At5g45960 OS=Arabidopsis thaliana (Mouse-ear cress) PE=2 SV=1	I	Lipid transport and metabolism
39EPPD	--	K17099|1.26067e-170|gmx:100796623|K17099 annexin A13 | (RefSeq) ANN11; annexin D4-like	[U]	Annexin D4 GN=T6A23.5 OS=Arabidopsis thaliana (Mouse-ear cress) PE=2 SV=1	U	Intracellular trafficking, secretion, and vesicular transport
2ZXA1E	--	--	--	--	S	Function unknown
KY2SNP	--	--	[D]	--	D	Cell cycle control, cell division, chromosome partitioning
V4C5VP	[P]	K04565|1.6508e-40|gmx:100527058|K04565 superoxide dismutase, Cu-Zn family [EC:1.15.1.1] | (RefSeq) uncharacterized LOC100527058	[P]	Superoxide dismutase [Cu-Zn], chloroplastic (Precursor) GN=SODCP OS=Pisum sativum (Garden pea) PE=2 SV=1	P	Inorganic ion transport and metabolism
SC00KR	[L]	K12119|0|gmx:100233234|K12119 cryptochrome 2 | (RefSeq) GmCRY2a1, GmCRY2a2; cryptochrome 2	[LT]	Cryptochrome-2 GN=F19P19.14 OS=Arabidopsis thaliana (Mouse-ear cress) PE=1 SV=2	LT	Replication, recombination and repair;; Signal transduction mechanisms
FTC1LB	--	--	--	--	--	--
PQ2YE1	--	K14491|2.15586e-36|cam:101506714|K14491 two-component response regulator ARR-B family | (RefSeq) putative two-component response regulator ARR13	[K]	Putative two-component response regulator ARR21 GN=ARR21 OS=Arabidopsis thaliana (Mouse-ear cress) PE=2 SV=3	K	Transcription
C7DQ5B	--	--	[S]	--	S	Function unknown
SUA94F	--	--	--	--	--	--
Arachis_hypogaea_newGene_13372	--	--	--	--	S	Function unknown
Q10AU9	--	--	--	--	S	Function unknown
GZ3INK	[R]	--	[QR]	Feruloyl CoA ortho-hydroxylase 2 GN=F6&apos;H2 OS=Arabidopsis thaliana (Mouse-ear cress) PE=1 SV=1	Q	Secondary metabolites biosynthesis, transport and catabolism
I63KL3	--	--	--	Transcription factor bHLH35 GN=MUL3.10 OS=Arabidopsis thaliana (Mouse-ear cress) PE=2 SV=1	K	Transcription
PS4C7F	[J]	K02952|1.84213e-33|tcc:TCM_035027|K02952 small subunit ribosomal protein S13 | (RefSeq) Ribosomal protein S13/S18 family	[J]	30S ribosomal protein S13, chloroplastic (Precursor) GN=RPS13 OS=Arabidopsis thaliana (Mouse-ear cress) PE=2 SV=1	J	Translation, ribosomal structure and biogenesis
T5BQ73	--	--	--	--	S	Function unknown
XB6NYF	[UR]	K17917|0|cam:101495966|K17917 sorting nexin-1/2 | (RefSeq) sorting nexin 1	[U]	Sorting nexin 1 OS=Arabidopsis thaliana (Mouse-ear cress) PE=1 SV=1	U	Intracellular trafficking, secretion, and vesicular transport
22APIL	[U]	K12493|4.84626e-15|vvi:100252326|K12493 ADP-ribosylation factor GTPase-activating protein 2/3 | (RefSeq) probable ADP-ribosylation factor GTPase-activating protein AGD8	[T]	ADP-ribosylation factor GTPase-activating protein AGD10 GN=T4C15.12 OS=Arabidopsis thaliana (Mouse-ear cress) PE=2 SV=1	T	Signal transduction mechanisms
GLQ651	--	K10712|7.76371e-144|gmx:100797790|K10712 cysteamine dioxygenase [EC:1.13.11.19] | (RefSeq) plant cysteine oxidase 2-like	[S]	--	S	Function unknown
M30WSX	[P]	K03549|0|pvu:PHAVU_002G191100g|K03549 KUP system potassium uptake protein | (RefSeq) hypothetical protein	--	Potassium transporter 11 GN=F19I3.29 OS=Arabidopsis thaliana (Mouse-ear cress) PE=2 SV=1	P	Inorganic ion transport and metabolism
L5GG2G	--	--	--	F-box/LRR-repeat protein At4g14096 GN=At4g14096 OS=Arabidopsis thaliana (Mouse-ear cress) PE=2 SV=1	R	General function prediction only
AYHL8T	[E]	K03294|0|gmx:100785183|K03294 basic amino acid/polyamine antiporter, APA family | (RefSeq) cationic amino acid transporter 1-like	[E]	Cationic amino acid transporter 1 GN=F7J7.60 OS=Arabidopsis thaliana (Mouse-ear cress) PE=1 SV=1	E	Amino acid transport and metabolism
996ISG	[KAD]	K09422|0|pvu:PHAVU_011G191300g|K09422 myb proto-oncogene protein, plant | (RefSeq) hypothetical protein	[K]	Transcription factor GAMYB GN=GAM1 OS=Oryza sativa subsp. indica (Rice) PE=2 SV=1	K	Transcription
32T4T6	--	--	[O]	E3 ubiquitin-protein ligase RING1-like GN=At3g19950 OS=Arabidopsis thaliana (Mouse-ear cress) PE=1 SV=1	O	Posttranslational modification, protein turnover, chaperones
26CS6I	--	--	--	--	S	Function unknown
RVN5Z1	--	K02721|1.06799e-30|cam:101505752|K02721 photosystem II PsbW protein | (RefSeq) photosystem II reaction center W protein, chloroplastic-like	--	Photosystem II reaction center W protein, chloroplastic (Precursor) GN=psbW OS=Spinacia oleracea (Spinach) PE=1 SV=1	R	General function prediction only
YL0UD8	--	--	--	--	S	Function unknown
39HZ5K	--	--	[V]	Putative BPI/LBP family protein At1g04970 (Precursor) GN=At1g04970 OS=Arabidopsis thaliana (Mouse-ear cress) PE=2 SV=1	V	Defense mechanisms
TU257H	[L]	K10878|7.76791e-131|gmx:100778158|K10878 meiotic recombination protein SPO11 | (RefSeq) DNA topoisomerase 6 subunit A	[L]	DNA topoisomerase 6 subunit A {ECO:0000255|HAMAP-Rule:MF_03164} GN=F9G14.130 OS=Arabidopsis thaliana (Mouse-ear cress) PE=1 SV=1	L	Replication, recombination and repair
7FKN0D	--	K10134|3.58405e-17|gmx:100801242|K10134 etoposide-induced 2.4 mRNA | (RefSeq) protein EI24 homolog	--	Protein EI24 homolog GN=At4g06676 OS=Arabidopsis thaliana (Mouse-ear cress) PE=2 SV=1	TV	Signal transduction mechanisms;; Defense mechanisms
FN8MRX	--	K09595|5.22081e-11|bdi:100826568|K09595 minor histocompatibility antigen H13 [EC:3.4.23.-] | (RefSeq) signal peptide peptidase 2	[S]	Signal peptide peptidase 2 OS=Oryza sativa subsp. japonica (Rice) PE=2 SV=1	U	Intracellular trafficking, secretion, and vesicular transport
8KB6JI	[T]	K04460|0|sly:543849|K04460 serine/threonine-protein phosphatase 5 [EC:3.1.3.16] | (RefSeq) PP5, LePP5; serine/threonine-protein phosphatase 5	[R]	Serine/threonine-protein phosphatase 5 GN=F7D19.19 OS=Arabidopsis thaliana (Mouse-ear cress) PE=1 SV=1	R	General function prediction only
Arachis_hypogaea_newGene_19458	--	--	--	--	--	--
9YI44J	--	K09578|7.29923e-34|cam:101491085|K09578 peptidyl-prolyl cis-trans isomerase NIMA-interacting 1 [EC:5.2.1.8] | (RefSeq) peptidyl-prolyl cis-trans isomerase Pin1	[O]	Peptidyl-prolyl cis-trans isomerase Pin1 GN=PIN1 OS=Malus domestica (Apple) PE=2 SV=1	O	Posttranslational modification, protein turnover, chaperones
PJN574	--	--	[R]	Pentatricopeptide repeat-containing protein At1g12300, mitochondrial (Precursor) GN=At1g12300 OS=Arabidopsis thaliana (Mouse-ear cress) PE=2 SV=1	R	General function prediction only
U2K3RD	[C]	K00627|0|vvi:100261197|K00627 pyruvate dehydrogenase E2 component (dihydrolipoamide acetyltransferase) [EC:2.3.1.12] | (RefSeq) dihydrolipoyllysine-residue acetyltransferase component 4 of pyruvate dehydrogenase complex, chloroplastic	[C]	Dihydrolipoyllysine-residue acetyltransferase component 4 of pyruvate dehydrogenase complex, chloroplastic (Precursor) GN=LTA2 OS=Arabidopsis thaliana (Mouse-ear cress) PE=2 SV=1	C	Energy production and conversion
7GY2ZZ	--	--	--	B2 protein OS=Daucus carota (Wild carrot) PE=2 SV=1	S	Function unknown
X6BQPF	--	--	[S]	--	S	Function unknown
3RLS73	--	--	--	Putative disease resistance protein At4g11170 GN=At4g11170 OS=Arabidopsis thaliana (Mouse-ear cress) PE=2 SV=1	R	General function prediction only
Arachis_hypogaea_newGene_13975	--	--	--	--	S	Function unknown
03GS4R	--	--	[O]	Aspartic proteinase-like protein 2 (Precursor) GN=At1g65240 OS=Arabidopsis thaliana (Mouse-ear cress) PE=1 SV=2	O	Posttranslational modification, protein turnover, chaperones
Arachis_hypogaea_newGene_20513	--	--	--	--	--	--
94M3J9	--	--	--	Expansin-like B1 (Precursor) GN=dl4545c OS=Arabidopsis thaliana (Mouse-ear cress) PE=2 SV=2	R	General function prediction only
IGUP8B	--	--	--	F-box/kelch-repeat protein At3g23880 GN=At3g23880 OS=Arabidopsis thaliana (Mouse-ear cress) PE=2 SV=1	R	General function prediction only
Y5NGSN	[R]	--	[J]	Thermospermine synthase ACAULIS5 GN=T20D1.50 OS=Arabidopsis thaliana (Mouse-ear cress) PE=1 SV=1	J	Translation, ribosomal structure and biogenesis
Q49G2C	--	K13366|0|cam:101499173|K13366 polyamine oxidase [EC:1.5.3.14 1.5.3.16 1.5.3.-] | (RefSeq) polyamine oxidase 1	[Q]	Polyamine oxidase 1 GN=MSH12.17 OS=Arabidopsis thaliana (Mouse-ear cress) PE=1 SV=1	Q	Secondary metabolites biosynthesis, transport and catabolism
U3578E	--	--	--	--	S	Function unknown
20UF8T	--	--	--	--	--	--
K67Y9K	--	--	[GC]	UDP-glucose iridoid glucosyltransferase GN=UGT76A2 OS=Catharanthus roseus (Madagascar periwinkle) PE=1 SV=1	CG	Energy production and conversion;; Carbohydrate transport and metabolism
P04IPH	--	--	--	Photosystem II CP47 reaction center protein {ECO:0000255|HAMAP-Rule:MF_01495} OS=Gossypium barbadense (Sea-island cotton) PE=3 SV=1	O	Posttranslational modification, protein turnover, chaperones
RVXC58	--	--	[P]	Copper transport protein ATX1 GN=ATX1 OS=Arabidopsis thaliana (Mouse-ear cress) PE=1 SV=1	P	Inorganic ion transport and metabolism
L5CKR4	[L]	K08991|0|cam:101505642|K08991 crossover junction endonuclease MUS81 [EC:3.1.22.-] | (RefSeq) crossover junction endonuclease MUS81	[L]	Crossover junction endonuclease MUS81 GN=MUS81 OS=Arabidopsis thaliana (Mouse-ear cress) PE=1 SV=1	L	Replication, recombination and repair
EBV7K6	[IQR]	--	[R]	Short-chain dehydrogenase reductase 3b GN=F14M4 OS=Arabidopsis thaliana (Mouse-ear cress) PE=2 SV=1	IQ	Lipid transport and metabolism;; Secondary metabolites biosynthesis, transport and catabolism
TMW3CG	--	--	--	Putative Myb family transcription factor At1g14600 GN=At1g14600 OS=Arabidopsis thaliana (Mouse-ear cress) PE=2 SV=2	R	General function prediction only
IJ8REE	--	--	[L]	--	L	Replication, recombination and repair
I7Z8ND	[I]	K01897|0|cam:101497724|K01897 long-chain acyl-CoA synthetase [EC:6.2.1.3] | (RefSeq) long chain acyl-CoA synthetase 1-like	[I]	Long chain acyl-CoA synthetase 1 GN=T8I13.8 OS=Arabidopsis thaliana (Mouse-ear cress) PE=2 SV=1	I	Lipid transport and metabolism
5SR8FF	--	K10590|0|gmx:100783336|K10590 E3 ubiquitin-protein ligase TRIP12 [EC:2.3.2.26] | (RefSeq) E3 ubiquitin-protein ligase UPL3-like	[O]	E3 ubiquitin-protein ligase UPL3 GN=F20M13.160/F20M13.170 OS=Arabidopsis thaliana (Mouse-ear cress) PE=1 SV=1	O	Posttranslational modification, protein turnover, chaperones
XE1TNK	--	--	--	--	--	--
IH69Y8	--	--	--	--	S	Function unknown
WZXK6X	[J]	K02965|1.94136e-50|pvu:PHAVU_001G167500g|K02965 small subunit ribosomal protein S19 | (RefSeq) hypothetical protein	[J]	Ribosomal protein S19, mitochondrial GN=RPS19 OS=Petunia hybrida (Petunia) PE=2 SV=2	J	Translation, ribosomal structure and biogenesis
7LRL61	--	K20464|5.09194e-87|pvu:PHAVU_009G236900g|K20464 oxysterol-binding protein-related protein 5/8 | (RefSeq) hypothetical protein	[T]	Oxysterol-binding protein-related protein 4B GN=ORP4B OS=Arabidopsis thaliana (Mouse-ear cress) PE=2 SV=2	T	Signal transduction mechanisms
V9WYF3	--	K01051|3.27875e-125|gmx:100811152|K01051 pectinesterase [EC:3.1.1.11] | (RefSeq) putative pectinesterase/pectinesterase inhibitor 24	--	Pectinesterase 46 GN=MUG13.18 OS=Arabidopsis thaliana (Mouse-ear cress) PE=2 SV=1	R	General function prediction only
DV72QU	--	--	[S]	--	S	Function unknown
51PMVG	--	K20367|0|gmx:100807734|K20367 endoplasmic reticulum-Golgi intermediate compartment protein 3 | (RefSeq) endoplasmic reticulum-Golgi intermediate compartment protein 3-like	[U]	Protein disulfide-isomerase 5-4 (Precursor) GN=T24A18.30 OS=Arabidopsis thaliana (Mouse-ear cress) PE=2 SV=1	U	Intracellular trafficking, secretion, and vesicular transport
Q9R9FY	--	--	--	--	S	Function unknown
XJX4UN	--	K05391|0|gmx:100797784|K05391 cyclic nucleotide gated channel, other eukaryote | (RefSeq) cyclic nucleotide-gated ion channel 1-like	[PT]	Cyclic nucleotide-gated ion channel 1 GN=CNGC1 OS=Arabidopsis thaliana (Mouse-ear cress) PE=1 SV=1	P	Inorganic ion transport and metabolism
Arachis_hypogaea_newGene_3767	--	--	--	--	S	Function unknown
MVX6TJ	--	--	--	Embryonic protein DC-8 OS=Daucus carota (Wild carrot) PE=3 SV=1	S	Function unknown
UUKH7B	[RTKL]	--	[R]	Cell division control protein 2 homolog GN=CDC2 OS=Vigna aconitifolia (Moth bean) PE=2 SV=1	D	Cell cycle control, cell division, chromosome partitioning
M9KTRI	--	--	--	--	S	Function unknown
LCLP8Y	--	K16297|0|gmx:100818983|K16297 serine carboxypeptidase-like clade II [EC:3.4.16.-] | (RefSeq) serine carboxypeptidase II-3-like	[OE]	Serine carboxypeptidase II-3 chain B (Precursor) GN=CXP;2-3 OS=Hordeum vulgare (Barley) PE=2 SV=1	O	Posttranslational modification, protein turnover, chaperones
8TKA8F	--	--	[G]	Beta-galactosidase 13 (Precursor) GN=BGAL13 OS=Arabidopsis thaliana (Mouse-ear cress) PE=2 SV=1	G	Carbohydrate transport and metabolism
XGF52U	--	--	--	--	S	Function unknown
QNJC8Z	[G]	K01187|1.77112e-21|pper:PRUPE_ppa001103mg|K01187 alpha-glucosidase [EC:3.2.1.20] | (RefSeq) hypothetical protein	[G]	Alpha-glucosidase (Precursor) OS=Spinacia oleracea (Spinach) PE=1 SV=1	G	Carbohydrate transport and metabolism
6W2CKZ	[G]	K05298|0|pmum:103336651|K05298 glyceraldehyde-3-phosphate dehydrogenase (NADP+) (phosphorylating) [EC:1.2.1.13] | (RefSeq) glyceraldehyde-3-phosphate dehydrogenase B, chloroplastic	[G]	Glyceraldehyde-3-phosphate dehydrogenase B, chloroplastic (Precursor) GN=GAPB OS=Pisum sativum (Garden pea) PE=2 SV=2	G	Carbohydrate transport and metabolism
TGUH8U	[J]	--	[AR]	Putative chromatin-remodeling complex ATPase chain GN=At3g06400 OS=Arabidopsis thaliana (Mouse-ear cress) PE=2 SV=3	A	RNA processing and modification
U6W7RM	[L]	K03512|0|cam:101499677|K03512 DNA polymerase lambda [EC:2.7.7.7 4.2.99.-] | (RefSeq) DNA polymerase beta	[L]	--	L	Replication, recombination and repair
ADY69S	--	--	--	--	--	--
UKG3SI	--	--	--	Fasciclin-like arabinogalactan protein 2 (Precursor) GN=FLA2 OS=Arabidopsis thaliana (Mouse-ear cress) PE=1 SV=1	R	General function prediction only
FSUI8I	[R]	K03354|0|cam:101492115|K03354 anaphase-promoting complex subunit 7 | (RefSeq) anaphase-promoting complex subunit 7	[DO]	Anaphase-promoting complex subunit 7 GN=APC7 OS=Arabidopsis thaliana (Mouse-ear cress) PE=2 SV=1	D	Cell cycle control, cell division, chromosome partitioning
K3U0KS	--	--	--	--	L	Replication, recombination and repair
YMK8B4	--	--	--	--	--	--
Arachis_hypogaea_newGene_14212	--	--	[R]	Putative ribonuclease H protein At1g65750 OS=Arabidopsis thaliana OX=3702 GN=At1g65750 PE=3 SV=1	S	Function unknown
H21F5W	[M]	--	--	Probable polygalacturonase OS=Vitis vinifera (Grape) PE=1 SV=1	R	General function prediction only
B7U3FX	--	--	--	EID1-like F-box protein 2 GN=EDL2 OS=Arabidopsis thaliana (Mouse-ear cress) PE=2 SV=1	R	General function prediction only
Arachis_hypogaea_newGene_10996	[O]	--	[O]	Thioredoxin Y1, chloroplastic OS=Arabidopsis thaliana OX=3702 GN=At1g76760 PE=2 SV=1	O	Posttranslational modification, protein turnover, chaperones
5S024H	[G]	K12373|0|gmx:100786953|K12373 hexosaminidase [EC:3.2.1.52] | (RefSeq) beta-hexosaminidase 2-like	[G]	Beta-hexosaminidase 2 (Precursor) GN=F3F20.4 OS=Arabidopsis thaliana (Mouse-ear cress) PE=1 SV=1	G	Carbohydrate transport and metabolism
Arachis_hypogaea_newGene_18052	--	--	--	--	S	Function unknown
Arachis_hypogaea_newGene_2774	--	--	--	--	--	--
E99XLH	--	K09680|1.4032e-96|mtr:MTR_3g077740|K09680 type II pantothenate kinase [EC:2.7.1.33] | (RefSeq) pantothenate kinase	[R]	Pantothenate kinase 2 GN=PANK2 OS=Arabidopsis thaliana (Mouse-ear cress) PE=1 SV=2	H	Coenzyme transport and metabolism
6JS4AJ	[OC]	K03671|2.26116e-40|cam:101489753|K03671 thioredoxin 1 | (RefSeq) thioredoxin H-type-like	[O]	Thioredoxin H1 GN=TRX1 OS=Arabidopsis thaliana (Mouse-ear cress) PE=1 SV=1	O	Posttranslational modification, protein turnover, chaperones
KVM730	--	--	[T]	Putative disease resistance RPP13-like protein 1 GN=RPPL1 OS=Arabidopsis thaliana (Mouse-ear cress) PE=3 SV=1	T	Signal transduction mechanisms
UM0YXB	[P]	K05016|0|gmx:778094|K05016 chloride channel 7 | (RefSeq) chloride channel	[P]	Chloride channel protein CLC-a GN=MHK7.12 OS=Arabidopsis thaliana (Mouse-ear cress) PE=1 SV=2	P	Inorganic ion transport and metabolism
9Z9HW6	--	K05016|1.42904e-12|mtr:MTR_6g065650|K05016 chloride channel 7 | (RefSeq) chloride channel ClC1 protein	[P]	Chloride channel protein CLC-c GN=K9P8.3 OS=Arabidopsis thaliana (Mouse-ear cress) PE=1 SV=1	P	Inorganic ion transport and metabolism
7GE0TY	--	--	--	--	S	Function unknown
32UYYJ	[J]	K02930|0|vvi:100255110|K02930 large subunit ribosomal protein L4e | (RefSeq) 60S ribosomal protein L4	[A]	60S ribosomal protein L4-1 GN=RPL4A OS=Arabidopsis thaliana (Mouse-ear cress) PE=2 SV=1	J	Translation, ribosomal structure and biogenesis
D2QNFF	[RTKL]	K13412|0|pvu:PHAVU_007G266100g|K13412 calcium-dependent protein kinase [EC:2.7.11.1] | (RefSeq) hypothetical protein	[T]	Calcium-dependent protein kinase 1 GN=MUK11.19 OS=Arabidopsis thaliana (Mouse-ear cress) PE=1 SV=1	DTZ	Cell cycle control, cell division, chromosome partitioning;; Signal transduction mechanisms;; Cytoskeleton
F27021	[RTKL]	--	[T]	Serine/threonine-protein kinase HT1 GN=HT1 OS=Arabidopsis thaliana (Mouse-ear cress) PE=1 SV=1	T	Signal transduction mechanisms
6YF458	--	K15210|0|gmx:100802470|K15210 snRNA-activating protein complex subunit 3 | (RefSeq) snRNA-activating protein complex subunit	[K]	snRNA-activating protein complex subunit GN=SRD2 OS=Arabidopsis thaliana (Mouse-ear cress) PE=1 SV=1	K	Transcription
V7YAEV	--	--	[R]	Pentatricopeptide repeat-containing protein At4g21065 GN=PCMP-H28 OS=Arabidopsis thaliana (Mouse-ear cress) PE=2 SV=2	L	Replication, recombination and repair
IQB66G	--	--	--	--	S	Function unknown
46V6T7	--	--	--	Transcription factor TCP1 GN=TCP1 OS=Arabidopsis thaliana (Mouse-ear cress) PE=2 SV=1	S	Function unknown
4S3PH7	[U]	K14293|0|cam:101491684|K14293 importin subunit beta-1 | (RefSeq) importin subunit beta-1	[YU]	Importin subunit beta-1 {ECO:0000305} OS=Arabidopsis thaliana (Mouse-ear cress) PE=1 SV=1	U	Intracellular trafficking, secretion, and vesicular transport
V7JZRH	--	--	[L]	--	L	Replication, recombination and repair
JN7ZD3	--	K10999|1.17904e-12|vvi:100256811|K10999 cellulose synthase A [EC:2.4.1.12] | (RefSeq) cellulose synthase A catalytic subunit 3 [UDP-forming]	--	Cellulose synthase A catalytic subunit 3 [UDP-forming] GN=At5g05170 OS=Arabidopsis thaliana (Mouse-ear cress) PE=1 SV=2	O	Posttranslational modification, protein turnover, chaperones
RANL81	--	K11322|2.54932e-37|gmx:100811280|K11322 enhancer of polycomb-like protein | (RefSeq) enhancer of polycomb homolog 2-like	[K]	--	K	Transcription
N94NTJ	--	--	--	Protodermal factor 1 (Precursor) GN=PDF1 OS=Arabidopsis thaliana (Mouse-ear cress) PE=2 SV=1	R	General function prediction only
8F6K17	--	--	[T]	Protein BOBBER 2 GN=BOB2 OS=Arabidopsis thaliana (Mouse-ear cress) PE=2 SV=1	T	Signal transduction mechanisms
2DV7Z5	--	K09285|9.3021e-08|gmx:100797584|K09285 AP2-like factor, ANT lineage | (RefSeq) AP2-like ethylene-responsive transcription factor BBM1	--	--	K	Transcription
YFDY0T	[L]	K02209|0|cam:101502490|K02209 DNA replication licensing factor MCM5 [EC:3.6.4.12] | (RefSeq) DNA replication licensing factor MCM5	[L]	DNA replication licensing factor MCM5 GN=MCM5 OS=Arabidopsis thaliana (Mouse-ear cress) PE=1 SV=1	L	Replication, recombination and repair
VC24PE	[R]	--	[S]	--	S	Function unknown
NQY93W	[K]	--	[K]	Putative transcription elongation factor SPT5 homolog 1 GN=At4g08350 OS=Arabidopsis thaliana (Mouse-ear cress) PE=1 SV=2	K	Transcription
P690U9	--	--	--	--	S	Function unknown
X5Q10C	--	K14486|0|cam:101492136|K14486 auxin response factor | (RefSeq) auxin response factor 18	--	Auxin response factor 18 GN=ARF18 OS=Arabidopsis thaliana (Mouse-ear cress) PE=2 SV=1	K	Transcription
Arachis_hypogaea_newGene_6799	[J]	K10760|0|aip:107619893|K10760 adenylate dimethylallyltransferase (cytokinin synthase) [EC:2.5.1.27 2.5.1.112] | (RefSeq) adenylate isopentenyltransferase 5, chloroplastic	[J]	Adenylate isopentenyltransferase 5, chloroplastic OS=Arabidopsis thaliana OX=3702 GN=IPT5 PE=1 SV=2	J	Translation, ribosomal structure and biogenesis
GD5F3R	--	--	--	--	S	Function unknown
KIS6J3	--	--	[R]	--	S	Function unknown
B7FYB2	--	K19043|2.73725e-28|gmx:100814908|K19043 E3 ubiquitin-protein ligase RHF [EC:2.3.2.27] | (RefSeq) E3 ubiquitin-protein ligase RHF2A	--	E3 ubiquitin-protein ligase RHF2A GN=RHF2A OS=Arabidopsis thaliana (Mouse-ear cress) PE=2 SV=1	O	Posttranslational modification, protein turnover, chaperones
G0PQAF	--	--	[S]	--	S	Function unknown
K4JHXX	--	--	[K]	BTB/POZ and TAZ domain-containing protein 1 GN=BT1 OS=Arabidopsis thaliana (Mouse-ear cress) PE=1 SV=1	K	Transcription
XS05IV	--	--	[L]	--	L	Replication, recombination and repair
8SMM2Y	--	--	--	Protein Brevis radix-like 4 GN=BRXL4 OS=Arabidopsis thaliana (Mouse-ear cress) PE=2 SV=1	S	Function unknown
UC16N9	[R]	--	[QR]	Protein SRG1 GN=SRG1 OS=Arabidopsis thaliana (Mouse-ear cress) PE=2 SV=1	Q	Secondary metabolites biosynthesis, transport and catabolism
DD58DK	--	--	[A]	--	A	RNA processing and modification
T63L49	--	--	[O]	E3 ubiquitin-protein ligase At1g12760 GN=At1g12760 OS=Arabidopsis thaliana (Mouse-ear cress) PE=1 SV=1	O	Posttranslational modification, protein turnover, chaperones
Arachis_hypogaea_newGene_4211	--	--	--	--	--	--
NN3VVN	--	--	--	--	R	General function prediction only
AV15VC	--	--	[U]	Type I inositol 1,4,5-trisphosphate 5-phosphatase CVP2 GN=CVP2 OS=Arabidopsis thaliana (Mouse-ear cress) PE=1 SV=2	U	Intracellular trafficking, secretion, and vesicular transport
508QQU	--	--	--	Probable plastid-lipid-associated protein 6, chloroplastic (Precursor) GN=At3g23400 OS=Arabidopsis thaliana (Mouse-ear cress) PE=1 SV=1	S	Function unknown
Arachis_hypogaea_newGene_2939	--	--	[R]	Pentatricopeptide repeat-containing protein At5g13270, chloroplastic OS=Arabidopsis thaliana OX=3702 GN=PCMP-H90 PE=2 SV=1	S	Function unknown
WN52E6	--	K20352|1.66271e-88|tcc:TCM_018650|K20352 p24 family protein delta-1 | (RefSeq) Emp24/gp25L/p24 family/GOLD family protein	[U]	Transmembrane emp24 domain-containing protein p24delta7 (Precursor) GN=At1g14010 OS=Arabidopsis thaliana (Mouse-ear cress) PE=2 SV=1	U	Intracellular trafficking, secretion, and vesicular transport
FM2N1A	[RTKL]	--	[T]	Serine/threonine-protein kinase BLUS1 GN=BLUS1 OS=Arabidopsis thaliana (Mouse-ear cress) PE=1 SV=1	T	Signal transduction mechanisms
WN06RC	[O]	K01802|5.36276e-73|cam:101493980|K01802 peptidylprolyl isomerase [EC:5.2.1.8] | (RefSeq) peptidyl-prolyl cis-trans isomerase FKBP12	[O]	Peptidyl-prolyl cis-trans isomerase FKBP12 GN=FKBP12 OS=Vicia faba (Broad bean) PE=1 SV=1	O	Posttranslational modification, protein turnover, chaperones
91Z2HD	--	--	--	--	S	Function unknown
AY8I6Y	--	--	[K]	Zinc finger protein CONSTANS-LIKE 16 GN=COL16 OS=Arabidopsis thaliana (Mouse-ear cress) PE=2 SV=2	K	Transcription
759CEW	--	--	[G]	--	G	Carbohydrate transport and metabolism
YY52IF	[D]	K03495|0|gmx:100791841|K03495 tRNA uridine 5-carboxymethylaminomethyl modification enzyme | (RefSeq) tRNA uridine 5-carboxymethylaminomethyl modification enzyme MnmG-like	[J]	--	J	Translation, ribosomal structure and biogenesis
CUH2ZL	--	--	--	--	S	Function unknown
KUP0VV	[V]	--	[M]	ABC transporter G family member 28 GN=MUP24.16 OS=Arabidopsis thaliana (Mouse-ear cress) PE=3 SV=1	M	Cell wall/membrane/envelope biogenesis
D2J5MW	--	--	--	--	S	Function unknown
LR0RIW	--	--	--	Photosystem II CP47 reaction center protein {ECO:0000255|HAMAP-Rule:MF_01495} OS=Panax ginseng (Korean ginseng) PE=3 SV=1	O	Posttranslational modification, protein turnover, chaperones
IVU47Y	--	K20178|5.0043e-46|gmx:100780869|K20178 vacuolar protein sorting-associated protein 8 | (RefSeq) vacuolar protein sorting-associated protein 8 homolog	--	--	U	Intracellular trafficking, secretion, and vesicular transport
KGCE0H	--	K01623|3.96884e-17|pvu:PHAVU_008G282000g|K01623 fructose-bisphosphate aldolase, class I [EC:4.1.2.13] | (RefSeq) hypothetical protein	[G]	Fructose-bisphosphate aldolase, cytoplasmic isozyme 1 OS=Pisum sativum (Garden pea) PE=2 SV=1	G	Carbohydrate transport and metabolism
NT6F81	--	--	--	--	T	Signal transduction mechanisms
05TCFP	--	--	[T]	Oligopeptide transporter 4 GN=OPT4 OS=Arabidopsis thaliana (Mouse-ear cress) PE=1 SV=1	P	Inorganic ion transport and metabolism
R3R9R8	--	--	--	HIPL1 protein (Precursor) GN=HIPL1 OS=Arabidopsis thaliana (Mouse-ear cress) PE=1 SV=2	R	General function prediction only
E8NAY1	[S]	--	--	--	S	Function unknown
KRF4CZ	[H]	K01661|0|gmx:100807101|K01661 naphthoate synthase [EC:4.1.3.36] | (RefSeq) 1,4-Dihydroxy-2-naphthoyl-CoA synthase, peroxisomal-like	[I]	1,4-dihydroxy-2-naphthoyl-CoA synthase, peroxisomal GN=MENB OS=Arabidopsis thaliana (Mouse-ear cress) PE=1 SV=2	H	Coenzyme transport and metabolism
J270P7	[RTKL]	K13412|0|gmx:100809838|K13412 calcium-dependent protein kinase [EC:2.7.11.1] | (RefSeq) calcium-dependent protein kinase 10-like	[T]	Calcium-dependent protein kinase 30 GN=F25A4.29 OS=Arabidopsis thaliana (Mouse-ear cress) PE=1 SV=1	T	Signal transduction mechanisms
NL9DLR	--	--	--	--	S	Function unknown
AK1FA2	--	K09264|9.68263e-129|gmx:100804810|K09264 MADS-box transcription factor, plant | (RefSeq) MADS-box protein CMB1-like	[K]	MADS-box protein CMB1 GN=CMB1 OS=Dianthus caryophyllus (Carnation) PE=2 SV=1	K	Transcription
4816LY	--	--	--	--	--	--
B7QMA8	--	--	--	--	S	Function unknown
Arachis_hypogaea_newGene_15333	--	--	--	--	S	Function unknown
Arachis_hypogaea_newGene_13493	--	--	--	--	--	--
68I129	[P]	K06195|5.74626e-98|gmx:100799029|K06195 ApaG protein | (RefSeq) uncharacterized LOC100799029	[P]	--	P	Inorganic ion transport and metabolism
CB0JBU	--	K14861|0|cam:101510812|K14861 nucleolar pre-ribosomal-associated protein 1 | (RefSeq) uncharacterized LOC101510812	[S]	--	S	Function unknown
76H1AP	--	--	[T]	Probable receptor-like protein kinase At5g39030 (Precursor) GN=At5g39030 OS=Arabidopsis thaliana (Mouse-ear cress) PE=2 SV=1	T	Signal transduction mechanisms
CJZ5WE	--	--	--	Pentatricopeptide repeat-containing protein At4g21190 GN=EMB1417 OS=Arabidopsis thaliana (Mouse-ear cress) PE=2 SV=1	R	General function prediction only
AT5URR	[E]	--	[I]	GDSL esterase/lipase CPRD49 (Precursor) GN=CPRD49 OS=Arabidopsis thaliana (Mouse-ear cress) PE=2 SV=1	E	Amino acid transport and metabolism
7KG1FV	--	--	--	--	S	Function unknown
7QB2HQ	--	--	--	--	S	Function unknown
Arachis_hypogaea_newGene_21021	--	--	[R]	Pentatricopeptide repeat-containing protein At3g25210, mitochondrial OS=Arabidopsis thaliana OX=3702 GN=At3g25210 PE=2 SV=1	S	Function unknown
GUL0N5	[O]	--	[O]	Chaperone protein dnaJ 11, chloroplastic (Precursor) GN=T19K4.170 OS=Arabidopsis thaliana (Mouse-ear cress) PE=1 SV=2	O	Posttranslational modification, protein turnover, chaperones
6IJR0K	--	--	--	Squamosa promoter-binding-like protein 12 GN=SPL12 OS=Oryza sativa subsp. indica (Rice) PE=2 SV=1	K	Transcription
58ULDB	--	K15025|9.01478e-82|pvu:PHAVU_009G042700g|K15025 probable RNA-binding protein EIF1AD | (RefSeq) hypothetical protein	[J]	F-box protein At2g40910 GN=At2g40910 OS=Arabidopsis thaliana (Mouse-ear cress) PE=2 SV=1	J	Translation, ribosomal structure and biogenesis
UWN8Y2	[G]	--	[R]	Protein STRICTOSIDINE SYNTHASE-LIKE 11 {ECO:0000303|PubMed:10777701} (Precursor) OS=Arabidopsis thaliana (Mouse-ear cress) PE=2 SV=2	R	General function prediction only
Y9R7EH	--	--	--	--	S	Function unknown
LTR966	[R]	K14791|0|gmx:100800393|K14791 periodic tryptophan protein 1 | (RefSeq) uncharacterized LOC100800393	[S]	Histone-binding protein MSI1 GN=MSI1 OS=Arabidopsis thaliana (Mouse-ear cress) PE=1 SV=1	R	General function prediction only
E3E3WX	--	--	[R]	--	L	Replication, recombination and repair
082NQD	[S]	--	--	Thylakoid lumenal 17.4 kDa protein, chloroplastic (Precursor) GN=At5g53490 OS=Arabidopsis thaliana (Mouse-ear cress) PE=1 SV=2	S	Function unknown
D53E9A	--	--	--	Protein TRM32 GN=TRM32 OS=Arabidopsis thaliana (Mouse-ear cress) PE=2 SV=1	S	Function unknown
2VS5K2	[O]	--	[TO]	OTU domain-containing protein At3g57810 GN=At3g57810 OS=Arabidopsis thaliana (Mouse-ear cress) PE=2 SV=1	OT	Posttranslational modification, protein turnover, chaperones;; Signal transduction mechanisms
F6QEBB	[I]	K01853|0|pvu:PHAVU_004G178300g|K01853 cycloartenol synthase [EC:5.4.99.8] | (RefSeq) hypothetical protein	[I]	Cycloartenol synthase GN=GgCAS1 OS=Glycyrrhiza glabra (Licorice) PE=1 SV=1	I	Lipid transport and metabolism
WC953X	[M]	--	--	Probable polygalacturonase At1g80170 (Precursor) GN=At1g80170 OS=Arabidopsis thaliana (Mouse-ear cress) PE=1 SV=1	R	General function prediction only
Arachis_hypogaea_newGene_14276	--	--	--	Serine/threonine-protein phosphatase 7 long form homolog OS=Arabidopsis thaliana OX=3702 GN=MAIL3 PE=2 SV=1	S	Function unknown
Arachis_hypogaea_newGene_22484	[R]	--	[T]	Casein kinase 1-like protein HD16 OS=Oryza sativa subsp. japonica OX=39947 GN=HD16 PE=1 SV=1	T	Signal transduction mechanisms
3XUX0K	[E]	--	[E]	Homoserine kinase (Precursor) GN=F5J6.24 OS=Arabidopsis thaliana (Mouse-ear cress) PE=1 SV=1	E	Amino acid transport and metabolism
VX11DM	[C]	--	[C]	NAD(P)H-quinone oxidoreductase subunit 2 A, chloroplastic {ECO:0000255|HAMAP-Rule:MF_00445} OS=Coffea arabica (Arabian coffee) PE=3 SV=1	C	Energy production and conversion
48WV5B	--	--	--	--	S	Function unknown
Q1GHIM	--	--	--	--	S	Function unknown
Arachis_hypogaea_newGene_3306	--	--	--	LOB domain-containing protein 25 OS=Arabidopsis thaliana OX=3702 GN=LBD25 PE=2 SV=3	S	Function unknown
2V173I	--	--	--	--	R	General function prediction only
I2CNAA	[GEPR]	K08150|0|cam:101490919|K08150 MFS transporter, SP family, solute carrier family 2 (myo-inositol transporter), member 13 | (RefSeq) inositol transporter 1-like	[R]	Inositol transporter 1 GN=INT1 OS=Arabidopsis thaliana (Mouse-ear cress) PE=1 SV=1	G	Carbohydrate transport and metabolism
K20T5Q	--	K03966|7.02186e-50|cam:101502099|K03966 NADH dehydrogenase (ubiquinone) 1 beta subcomplex subunit 10 | (RefSeq) NADH dehydrogenase [ubiquinone] 1 beta subcomplex subunit 10-B	[C]	NADH dehydrogenase [ubiquinone] 1 beta subcomplex subunit 10-B GN=At3g18410 OS=Arabidopsis thaliana (Mouse-ear cress) PE=2 SV=1	C	Energy production and conversion
FRUA2D	[H]	K09833|1.09903e-27|csv:101221791|K09833 homogentisate phytyltransferase / homogentisate geranylgeranyltransferase [EC:2.5.1.115 2.5.1.116] | (RefSeq) homogentisate phytyltransferase 1, chloroplastic	--	Probable homogentisate phytyltransferase 1, chloroplastic (Precursor) OS=Oryza sativa subsp. japonica (Rice) PE=2 SV=1	H	Coenzyme transport and metabolism
7PT1R0	--	--	[KB]	Methyl-CpG-binding domain-containing protein 7 GN=MBD7 OS=Arabidopsis thaliana (Mouse-ear cress) PE=1 SV=1	K	Transcription
H82Y5K	--	K10712|1.81613e-30|pop:POPTR_0015s06600g|K10712 cysteamine dioxygenase [EC:1.13.11.19] | (RefSeq) hypothetical protein	[S]	--	S	Function unknown
2L27AA	[GEPR]	--	--	Probable folate-biopterin transporter 6 GN=At5g10820 OS=Arabidopsis thaliana (Mouse-ear cress) PE=2 SV=1	R	General function prediction only
U9G0PY	--	--	[P]	--	P	Inorganic ion transport and metabolism
WSVI3W	--	--	--	Importin beta-like SAD2 homolog {ECO:0000305} OS=Arabidopsis thaliana (Mouse-ear cress) PE=1 SV=1	S	Function unknown
624G49	[V]	K05643|0|pop:POPTR_0006s04790g|K05643 ATP-binding cassette, subfamily A (ABC1), member 3 | (RefSeq) POPTRDRAFT_831828; ABC transporter family protein	[IR]	ABC transporter A family member 1 GN=T32G6.22 OS=Arabidopsis thaliana (Mouse-ear cress) PE=2 SV=2	Q	Secondary metabolites biosynthesis, transport and catabolism
VES97W	--	K03963|2.15934e-41|cit:102610853|K03963 NADH dehydrogenase (ubiquinone) 1 beta subcomplex subunit 7 | (RefSeq) NADH dehydrogenase [ubiquinone] 1 beta subcomplex subunit 7	[C]	NADH dehydrogenase [ubiquinone] 1 beta subcomplex subunit 7 GN=At2g02050 OS=Arabidopsis thaliana (Mouse-ear cress) PE=3 SV=1	C	Energy production and conversion
YDRJ1I	--	--	--	--	S	Function unknown
UR25H0	[R]	--	[EJ]	ABC transporter F family member 3 GN=F1N19.11 OS=Arabidopsis thaliana (Mouse-ear cress) PE=1 SV=1	EJ	Amino acid transport and metabolism;; Translation, ribosomal structure and biogenesis
GIQ2XV	[R]	K15271|1.15923e-71|gmx:100802318|K15271 ATP-dependent DNA helicase HFM1/MER3 [EC:3.6.4.12] | (RefSeq) ATP-dependent DNA helicase MER3 homolog	[A]	Patatin-like protein 3 GN=PLP3 OS=Arabidopsis thaliana (Mouse-ear cress) PE=2 SV=2	A	RNA processing and modification
DJN115	--	--	--	--	R	General function prediction only
2SQT6H	--	--	--	--	--	--
YCXM3R	--	--	--	Methyl-CpG-binding domain-containing protein 9 GN=MBD9 OS=Arabidopsis thaliana (Mouse-ear cress) PE=2 SV=1	R	General function prediction only
VHP4C7	--	--	--	--	S	Function unknown
7A7AL1	--	K17807|6.48702e-164|gmx:100781428|K17807 mitochondrial translocator assembly and maintenance protein 41 | (RefSeq) phosphatidate cytidylyltransferase, mitochondrial-like	[S]	--	S	Function unknown
1LT7X4	--	K09285|3.55233e-21|pvu:PHAVU_009G074300g|K09285 AP2-like factor, ANT lineage | (RefSeq) hypothetical protein	--	AP2-like ethylene-responsive transcription factor ANT GN=T28I19.30 OS=Arabidopsis thaliana (Mouse-ear cress) PE=1 SV=2	K	Transcription
Arachis_hypogaea_newGene_9868	--	K20867|2.93845e-27|adu:107477709|K20867 galacturonosyltransferase 12/13/14/15 [EC:2.4.1.-] | (RefSeq) probable galacturonosyltransferase 15	--	Probable galacturonosyltransferase 15 OS=Arabidopsis thaliana OX=3702 GN=GAUT15 PE=2 SV=1	O	Posttranslational modification, protein turnover, chaperones
ZYNV17	--	--	[R]	Ribulose-1,5 bisphosphate carboxylase/oxygenase large subunit N-methyltransferase, chloroplastic (Precursor) GN=RBCMT OS=Nicotiana tabacum (Common tobacco) PE=2 SV=1	R	General function prediction only
P6GPQZ	--	--	--	F-box protein CPR30 GN=CPR30 OS=Arabidopsis thaliana (Mouse-ear cress) PE=1 SV=2	R	General function prediction only
LDL4WN	--	--	[S]	--	S	Function unknown
PGH66G	--	--	[R]	--	R	General function prediction only
T40L6M	--	--	--	--	--	--
H6AWHY	[E]	K00600|0|pvu:PHAVU_006G168300g|K00600 glycine hydroxymethyltransferase [EC:2.1.2.1] | (RefSeq) hypothetical protein	[E]	Serine hydroxymethyltransferase 3, chloroplastic (Precursor) GN=F8B4.220 OS=Arabidopsis thaliana (Mouse-ear cress) PE=1 SV=2	E	Amino acid transport and metabolism
5M9DV1	[O]	K03066|0|gmx:100812783|K03066 26S proteasome regulatory subunit T6 | (RefSeq) 26S protease regulatory subunit 8 homolog A-like	[O]	26S protease regulatory subunit 8 homolog A GN=F28I16.140 OS=Arabidopsis thaliana (Mouse-ear cress) PE=1 SV=1	O	Posttranslational modification, protein turnover, chaperones
GM0P2Y	--	--	--	Acyltransferase-like protein At3g26840, chloroplastic (Precursor) GN=At3g26840 OS=Arabidopsis thaliana (Mouse-ear cress) PE=2 SV=1	R	General function prediction only
V7982W	--	K09285|3.12955e-45|pvu:PHAVU_002G146400g|K09285 AP2-like factor, ANT lineage | (RefSeq) hypothetical protein	--	AP2-like ethylene-responsive transcription factor AIL6 GN=AIL6 OS=Arabidopsis thaliana (Mouse-ear cress) PE=2 SV=1	K	Transcription
Arachis_hypogaea_newGene_7286	--	--	--	Uric acid degradation bifunctional protein TTL OS=Arabidopsis thaliana OX=3702 GN=TTL PE=1 SV=1	--	--
UZ3GC4	[G]	K00927|0|cam:101506903|K00927 phosphoglycerate kinase [EC:2.7.2.3] | (RefSeq) phosphoglycerate kinase, cytosolic-like	[G]	Phosphoglycerate kinase, chloroplastic (Precursor) OS=Nicotiana tabacum (Common tobacco) PE=1 SV=1	G	Carbohydrate transport and metabolism
QNA6ZA	--	--	[R]	Pentatricopeptide repeat-containing protein At5g55740, chloroplastic (Precursor) GN=MDF20.18 OS=Arabidopsis thaliana (Mouse-ear cress) PE=2 SV=1	R	General function prediction only
FN6RIW	[G]	K05298|0|tcc:TCM_017432|K05298 glyceraldehyde-3-phosphate dehydrogenase (NADP+) (phosphorylating) [EC:1.2.1.13] | (RefSeq) Glyceraldehyde 3-phosphate dehydrogenase A subunit 2	[G]	Glyceraldehyde-3-phosphate dehydrogenase A, chloroplastic (Precursor) GN=GAPA OS=Pisum sativum (Garden pea) PE=2 SV=2	G	Carbohydrate transport and metabolism
219RE1	--	K18810|8.44719e-31|gmx:100776178|K18810 cyclin D1/2/4, plant | (RefSeq) cyclin-D4-1-like	[D]	Cyclin-D4-1 OS=Oryza sativa subsp. japonica (Rice) PE=2 SV=2	D	Cell cycle control, cell division, chromosome partitioning
T66IS6	--	--	--	--	S	Function unknown
Z09JJ6	--	--	--	--	S	Function unknown
Arachis_hypogaea_newGene_4500	--	--	--	--	S	Function unknown
37C7XW	[V]	--	[R]	MATE efflux family protein 1 GN=F11M15.20 OS=Arabidopsis thaliana (Mouse-ear cress) PE=2 SV=2	R	General function prediction only
Z3NZLL	--	--	[R]	Probable leucine-rich repeat receptor-like protein kinase At2g33170 (Precursor) GN=At2g33170 OS=Arabidopsis thaliana (Mouse-ear cress) PE=2 SV=1	R	General function prediction only
AY1CAG	--	--	--	--	S	Function unknown
MTL5BG	--	--	[T]	Putative disease resistance RPP13-like protein 1 GN=RPPL1 OS=Arabidopsis thaliana (Mouse-ear cress) PE=3 SV=1	T	Signal transduction mechanisms
LQF816	[P]	K17686|0|gmx:100789164|K17686 Cu+-exporting ATPase [EC:3.6.3.54] | (RefSeq) probable copper-transporting ATPase HMA5	[P]	Probable copper-transporting ATPase HMA5 GN=HMA5 OS=Arabidopsis thaliana (Mouse-ear cress) PE=1 SV=2	P	Inorganic ion transport and metabolism
P0W3IN	[FH]	K03457|0|cam:101511629|K03457 nucleobase:cation symporter-1, NCS1 family | (RefSeq) uncharacterized permease C29B12.14c-like	[FH]	--	FH	Nucleotide transport and metabolism;; Coenzyme transport and metabolism
YF1CHC	--	--	--	Serine/threonine-protein phosphatase 7 long form homolog GN=At1g48120 OS=Arabidopsis thaliana (Mouse-ear cress) PE=2 SV=1	S	Function unknown
Arachis_hypogaea_newGene_18924	--	--	--	--	--	--
DCKS39	--	K04733|2.53382e-27|mtr:MTR_7g082380|K04733 interleukin-1 receptor-associated kinase 4 [EC:2.7.11.1] | (RefSeq) receptor-like kinase	--	Probable receptor-like protein kinase At5g39020 (Precursor) GN=At5g39020 OS=Arabidopsis thaliana (Mouse-ear cress) PE=2 SV=1	T	Signal transduction mechanisms
Arachis_hypogaea_newGene_20028	--	--	--	--	--	--
7RV37R	[RTKL]	--	--	Receptor-like protein kinase 2 (Precursor) GN=RCH2 OS=Arabidopsis thaliana (Mouse-ear cress) PE=1 SV=1	T	Signal transduction mechanisms
F1M280	[I]	--	[V]	Probable carboxylesterase 6 GN=CXE6 OS=Arabidopsis thaliana (Mouse-ear cress) PE=2 SV=1	V	Defense mechanisms
Q3N11L	--	--	--	Serine/threonine-protein phosphatase 7 long form homolog GN=At1g48120 OS=Arabidopsis thaliana (Mouse-ear cress) PE=2 SV=1	R	General function prediction only
1N4LYC	--	--	--	--	S	Function unknown
BJA8E7	--	--	--	--	S	Function unknown
VLU73I	[G]	K00850|0|gmx:100776597|K00850 6-phosphofructokinase 1 [EC:2.7.1.11] | (RefSeq) ATP-dependent 6-phosphofructokinase 3	[G]	ATP-dependent 6-phosphofructokinase 3 {ECO:0000255|HAMAP-Rule:MF_03186} GN=At4g26270 OS=Arabidopsis thaliana (Mouse-ear cress) PE=1 SV=1	G	Carbohydrate transport and metabolism
3E5CY6	--	--	--	--	S	Function unknown
DRRV3Z	--	K01537|3.17992e-18|gmx:100792945|K01537 Ca2+-transporting ATPase [EC:3.6.3.8] | (RefSeq) calcium-transporting ATPase 8, plasma membrane-type-like	[P]	Calcium-transporting ATPase 8, plasma membrane-type GN=ACA8 OS=Arabidopsis thaliana (Mouse-ear cress) PE=1 SV=1	P	Inorganic ion transport and metabolism
4MT9SK	--	--	[R]	Protein indeterminate-domain 1 {ECO:0000303|PubMed:16784536} OS=Arabidopsis thaliana (Mouse-ear cress) PE=1 SV=1	R	General function prediction only
7J23VE	--	--	[S]	--	S	Function unknown
55Y2CK	--	--	--	--	R	General function prediction only
68J28U	--	--	--	--	S	Function unknown
D5LUWL	[S]	--	[R]	Receptor-like protein 12 (Precursor) GN=RLP12 OS=Arabidopsis thaliana (Mouse-ear cress) PE=2 SV=2	R	General function prediction only
Arachis_hypogaea_newGene_19879	--	K11982|0|aip:107606075|K11982 E3 ubiquitin-protein ligase RNF115/126 [EC:2.3.2.27] | (RefSeq) E3 ubiquitin-protein ligase RING1-like	[O]	E3 ubiquitin-protein ligase RZF1 OS=Arabidopsis thaliana OX=3702 GN=RZF1 PE=1 SV=1	O	Posttranslational modification, protein turnover, chaperones
L9KMYJ	[O]	K09534|0|gmx:100779992|K09534 DnaJ homolog subfamily C member 14 | (RefSeq) dnaJ homolog dnj-5-like	[O]	Chaperone protein dnaJ 39 GN=T2K10.3 OS=Arabidopsis thaliana (Mouse-ear cress) PE=2 SV=2	O	Posttranslational modification, protein turnover, chaperones
1QRJ4L	--	--	--	Probable WRKY transcription factor 68 GN=WRKY68 OS=Arabidopsis thaliana (Mouse-ear cress) PE=2 SV=1	K	Transcription
9UV8ZT	--	--	--	--	S	Function unknown
U6GJ7E	--	--	--	WAT1-related protein At3g30340 GN=At3g30340 OS=Arabidopsis thaliana (Mouse-ear cress) PE=2 SV=1	S	Function unknown
W4Q01Q	[C]	K00001|3.27741e-79|pvu:PHAVU_004G136700g|K00001 alcohol dehydrogenase [EC:1.1.1.1] | (RefSeq) hypothetical protein	[Q]	Alcohol dehydrogenase-like 6 GN=At5g24760 OS=Arabidopsis thaliana (Mouse-ear cress) PE=2 SV=2	Q	Secondary metabolites biosynthesis, transport and catabolism
XK2F15	--	K01535|8.55467e-49|gmx:100791692|K01535 H+-transporting ATPase [EC:3.6.3.6] | (RefSeq) plasma membrane ATPase 4-like	[P]	Plasma membrane ATPase GN=OSJNBa0071I13.11 OS=Oryza sativa subsp. japonica (Rice) PE=2 SV=1	P	Inorganic ion transport and metabolism
2000FW	--	--	[T]	--	T	Signal transduction mechanisms
ZL1FCV	--	--	--	--	S	Function unknown
P2ZBX8	[V]	K05658|0|pvu:PHAVU_001G179300g|K05658 ATP-binding cassette, subfamily B (MDR/TAP), member 1 [EC:3.6.3.44] | (RefSeq) hypothetical protein	[Q]	ABC transporter B family member 1 GN=T1J8.9 OS=Arabidopsis thaliana (Mouse-ear cress) PE=1 SV=1	Q	Secondary metabolites biosynthesis, transport and catabolism
Arachis_hypogaea_newGene_20279	--	--	--	--	--	--
Arachis_hypogaea_newGene_10055	--	--	--	--	--	--
K4HZ0A	--	K11296|1.02558e-56|cam:101495443|K11296 high mobility group protein B3 | (RefSeq) high mobility group B protein 7-like	[R]	High mobility group B protein 7 GN=K19M13.4 OS=Arabidopsis thaliana (Mouse-ear cress) PE=1 SV=1	R	General function prediction only
PE6B8R	--	K19044|1.09432e-55|mtr:MTR_4g129470|K19044 E3 ubiquitin-protein ligase XBAT32/33 [EC:2.3.2.27] | (RefSeq) E3 ubiquitin-protein ligase XBOS32	--	E3 ubiquitin-protein ligase XBAT32 GN=XBAT32 OS=Arabidopsis thaliana (Mouse-ear cress) PE=1 SV=1	O	Posttranslational modification, protein turnover, chaperones
LA3HXX	--	--	--	--	--	--
WR5QKV	--	--	--	--	--	--
EFUN8Y	--	--	--	--	S	Function unknown
AG3942	--	--	[R]	SelT-like protein (Precursor) GN=At3g47300 OS=Arabidopsis thaliana (Mouse-ear cress) PE=2 SV=2	R	General function prediction only
VRQF1E	--	--	--	--	S	Function unknown
N0CYFU	--	--	[I]	Lecithin-cholesterol acyltransferase-like 4 GN=LCAT4 OS=Arabidopsis thaliana (Mouse-ear cress) PE=1 SV=1	I	Lipid transport and metabolism
Arachis_hypogaea_newGene_19102	--	--	--	Basic leucine zipper 6 OS=Oryza sativa subsp. japonica OX=39947 GN=BZIP06 PE=2 SV=1	K	Transcription
GWIQ86	--	--	--	Probable mediator of RNA polymerase II transcription subunit 26c GN=MYH9.6 OS=Arabidopsis thaliana (Mouse-ear cress) PE=1 SV=1	K	Transcription
5Z1ZDF	--	K10712|2.19485e-115|pvu:PHAVU_006G175200g|K10712 cysteamine dioxygenase [EC:1.13.11.19] | (RefSeq) hypothetical protein	[S]	--	S	Function unknown
A5QEUG	[RTKL]	--	--	Probable LRR receptor-like serine/threonine-protein kinase At1g51880 (Precursor) GN=At1g51880 OS=Arabidopsis thaliana (Mouse-ear cress) PE=2 SV=1	T	Signal transduction mechanisms
534T08	--	--	[R]	--	R	General function prediction only
Arachis_hypogaea_newGene_5910	--	--	--	--	S	Function unknown
PAL2PA	[FGR]	K01522|3.93146e-50|cam:101489427|K01522 bis(5'-adenosyl)-triphosphatase [EC:3.6.1.29] | (RefSeq) bis(5'-adenosyl)-triphosphatase	[FR]	--	F	Nucleotide transport and metabolism
22GDSE	[K]	K03135|2.50779e-79|gmx:100305481|K03135 transcription initiation factor TFIID subunit 11 | (RefSeq) uncharacterized LOC100305481	[K]	Transcription initiation factor TFIID subunit 11 GN=TAF11 OS=Arabidopsis thaliana (Mouse-ear cress) PE=1 SV=1	K	Transcription
Arachis_hypogaea_newGene_3649	--	--	[R]	Retrovirus-related Pol polyprotein from transposon RE2 OS=Arabidopsis thaliana OX=3702 GN=RE2 PE=4 SV=1	L	Replication, recombination and repair
51DSAI	--	--	[GE]	Probable sugar phosphate/phosphate translocator At3g11320 GN=At3g11320 OS=Arabidopsis thaliana (Mouse-ear cress) PE=2 SV=1	G	Carbohydrate transport and metabolism
RJAX1V	--	K03859|2.30423e-164|gmx:100796558|K03859 phosphatidylinositol glycan, class C | (RefSeq) putative phosphatidylinositol N-acetylglucosaminyltransferase subunit C	[I]	--	I	Lipid transport and metabolism
K5F7Q0	--	--	--	Protein ECERIFERUM 26 GN=CER26 OS=Arabidopsis thaliana (Mouse-ear cress) PE=2 SV=1	S	Function unknown
J8KPK7	[RTKL]	K13412|0|gmx:100800415|K13412 calcium-dependent protein kinase [EC:2.7.11.1] | (RefSeq) calcium-dependent protein kinase 26-like	[T]	Calcium-dependent protein kinase 1 GN=MUK11.19 OS=Arabidopsis thaliana (Mouse-ear cress) PE=1 SV=1	DTZ	Cell cycle control, cell division, chromosome partitioning;; Signal transduction mechanisms;; Cytoskeleton
61HMI4	[LKJ]	K14811|0|gmx:100305353|K14811 ATP-dependent RNA helicase DBP3 [EC:3.6.4.13] | (RefSeq) SLTI248; DEAD-box RNA helicase	[A]	DEAD-box ATP-dependent RNA helicase 5 GN=B1114D08.16-1 OS=Oryza sativa subsp. japonica (Rice) PE=2 SV=1	A	RNA processing and modification
T1P5QB	[R]	K20367|6.10509e-17|gmx:100781612|K20367 endoplasmic reticulum-Golgi intermediate compartment protein 3 | (RefSeq) endoplasmic reticulum-Golgi intermediate compartment protein 3-like	[U]	GTP-binding protein YPTM1 GN=YPTM1 OS=Zea mays (Maize) PE=2 SV=2	U	Intracellular trafficking, secretion, and vesicular transport
E5JN5H	[J]	K02974|2.49711e-81|mtr:MTR_1g081410|K02974 small subunit ribosomal protein S24e | (RefSeq) 40S ribosomal protein S24-2	[J]	40S ribosomal protein S24-2 GN=RPS24B OS=Arabidopsis thaliana (Mouse-ear cress) PE=2 SV=2	J	Translation, ribosomal structure and biogenesis
Arachis_hypogaea_newGene_16348	--	--	--	--	--	--
3CC3ME	[J]	K02949|1.71786e-14|osa:9271697|K02949 small subunit ribosomal protein S11e | (RefSeq) OJ1112_E08.123, OJ1773_H01.104; 40S ribosomal protein S11	[J]	40S ribosomal protein S11 GN=RPS11 OS=Euphorbia esula (Leafy spurge) PE=2 SV=1	J	Translation, ribosomal structure and biogenesis
76L77D	--	K12194|3.26512e-42|cam:101493657|K12194 charged multivesicular body protein 4 | (RefSeq) vacuolar protein sorting-associated protein 32 homolog 2-like	[U]	Vacuolar protein sorting-associated protein 32 homolog 1 GN=F6F22.14 OS=Arabidopsis thaliana (Mouse-ear cress) PE=1 SV=1	U	Intracellular trafficking, secretion, and vesicular transport
DG3B2V	--	--	[O]	RING-H2 finger protein ATL44 OS=Arabidopsis thaliana (Mouse-ear cress) PE=2 SV=1	O	Posttranslational modification, protein turnover, chaperones
VJJ5XE	[J]	--	[J]	30S ribosomal protein S11, chloroplastic {ECO:0000255|HAMAP-Rule:MF_01310} OS=Lotus japonicus (Lotus corniculatus var. japonicus) PE=3 SV=1	J	Translation, ribosomal structure and biogenesis
YQC48T	--	--	--	--	R	General function prediction only
U3DZXE	--	K09549|6.51209e-86|gmx:100818633|K09549 prefoldin subunit 2 | (RefSeq) probable prefoldin subunit 2	[O]	Probable prefoldin subunit 2 GN=At3g22480 OS=Arabidopsis thaliana (Mouse-ear cress) PE=2 SV=1	O	Posttranslational modification, protein turnover, chaperones
JT8BQ6	[C]	--	[G]	--	G	Carbohydrate transport and metabolism
LLK8WI	[RTKL]	--	--	G-type lectin S-receptor-like serine/threonine-protein kinase At4g27290 (Precursor) GN=At4g27290 OS=Arabidopsis thaliana (Mouse-ear cress) PE=3 SV=4	T	Signal transduction mechanisms
Arachis_hypogaea_newGene_20082	[O]	--	--	Subtilisin-like protease SBT1.7 OS=Arabidopsis thaliana OX=3702 GN=SBT1.7 PE=1 SV=1	O	Posttranslational modification, protein turnover, chaperones
8N4V0D	[J]	K02975|3.57338e-43|gmx:100786842|K02975 small subunit ribosomal protein S25e | (RefSeq) 40S ribosomal protein S25-2	[J]	40S ribosomal protein S25-2 GN=RPS25B OS=Arabidopsis thaliana (Mouse-ear cress) PE=2 SV=1	J	Translation, ribosomal structure and biogenesis
ZT6D63	--	--	--	--	S	Function unknown
GD0HFB	--	K15400|0|gmx:100794490|K15400 omega-hydroxypalmitate O-feruloyl transferase [EC:2.3.1.188] | (RefSeq) omega-hydroxypalmitate O-feruloyl transferase-like	--	Omega-hydroxypalmitate O-feruloyl transferase GN=MEE6.11 OS=Arabidopsis thaliana (Mouse-ear cress) PE=1 SV=1	R	General function prediction only
TJ1A4Q	--	--	--	--	R	General function prediction only
AWKG3D	--	--	--	--	--	--
0QS5M4	--	--	--	EC protein homolog 2 GN=At2g23240 OS=Arabidopsis thaliana (Mouse-ear cress) PE=2 SV=2	P	Inorganic ion transport and metabolism
Arachis_hypogaea_newGene_10740	--	--	--	--	--	--
8KGI2U	--	--	--	--	S	Function unknown
Arachis_hypogaea_newGene_17641	--	--	--	Glycinol 4-dimethylallyltransferase OS=Glycine max OX=3847 GN=G4DT PE=1 SV=1	H	Coenzyme transport and metabolism
Arachis_hypogaea_newGene_20517	--	--	--	--	S	Function unknown
2RH035	[G]	K01190|0|gmx:100777287|K01190 beta-galactosidase [EC:3.2.1.23] | (RefSeq) beta-galactosidase	[G]	--	G	Carbohydrate transport and metabolism
S0UJPA	--	--	[L]	Uncharacterized CRM domain-containing protein At3g25440, chloroplastic (Precursor) GN=At3g25440 OS=Arabidopsis thaliana (Mouse-ear cress) PE=2 SV=1	L	Replication, recombination and repair
T3H8L6	[H]	K01251|0|gmx:100786939|K01251 adenosylhomocysteinase [EC:3.3.1.1] | (RefSeq) adenosylhomocysteinase	[H]	Adenosylhomocysteinase GN=SAHH OS=Catharanthus roseus (Madagascar periwinkle) PE=2 SV=1	H	Coenzyme transport and metabolism
Arachis_hypogaea_newGene_12502	--	--	--	--	S	Function unknown
MV80KR	--	K08506|1.14808e-64|cam:101491917|K08506 syntaxin of plants SYP7 | (RefSeq) syntaxin-71-like	--	Syntaxin-71 GN=SYP71 OS=Arabidopsis thaliana (Mouse-ear cress) PE=1 SV=1	U	Intracellular trafficking, secretion, and vesicular transport
FH4NXK	--	K07466|8.96785e-21|brp:103854069|K07466 replication factor A1 | (RefSeq) replication protein A 70 kDa DNA-binding subunit C-like	[L]	--	L	Replication, recombination and repair
C5JWME	--	--	--	--	S	Function unknown
Arachis_hypogaea_newGene_10555	--	--	--	--	--	--
HLJC29	--	--	[R]	LRR receptor-like serine/threonine-protein kinase GSO1 (Precursor) GN=GSO1 OS=Arabidopsis thaliana (Mouse-ear cress) PE=2 SV=1	R	General function prediction only
LFKE78	--	K17422|5.28121e-54|pvu:PHAVU_009G033000g|K17422 large subunit ribosomal protein L41 | (RefSeq) hypothetical protein	[J]	--	J	Translation, ribosomal structure and biogenesis
BT624K	--	--	--	EID1-like F-box protein 2 GN=EDL2 OS=Arabidopsis thaliana (Mouse-ear cress) PE=2 SV=1	R	General function prediction only
E9249P	--	K08967|1.26809e-125|gmx:100306042|K08967 1,2-dihydroxy-3-keto-5-methylthiopentene dioxygenase [EC:1.13.11.53 1.13.11.54] | (RefSeq) uncharacterized LOC100306042	[S]	1,2-dihydroxy-3-keto-5-methylthiopentene dioxygenase 3 {ECO:0000255|HAMAP-Rule:MF_03154} GN=ARD3 OS=Arabidopsis thaliana (Mouse-ear cress) PE=2 SV=1	E	Amino acid transport and metabolism
99DTKW	[GEPR]	K15378|6.61305e-21|crb:CARUB_v10022273mg|K15378 solute carrier family 45, member 1/2/4 | (RefSeq) hypothetical protein	[G]	Sucrose transport protein SUC2 GN=T22J18.12 OS=Arabidopsis thaliana (Mouse-ear cress) PE=1 SV=2	G	Carbohydrate transport and metabolism
GB36NI	--	--	--	Probable WRKY transcription factor 35 GN=WRKY35 OS=Arabidopsis thaliana (Mouse-ear cress) PE=2 SV=1	K	Transcription
P73I1V	[R]	K08232|0|gmx:100500084|K08232 monodehydroascorbate reductase (NADH) [EC:1.6.5.4] | (RefSeq) monodehydroascorbate reductase	[R]	Monodehydroascorbate reductase OS=Pisum sativum (Garden pea) PE=1 SV=1	R	General function prediction only
5R6BC3	[E]	K00600|1.80736e-21|mdm:103446887|K00600 glycine hydroxymethyltransferase [EC:2.1.2.1] | (RefSeq) serine hydroxymethyltransferase, mitochondrial-like	[E]	Serine hydroxymethyltransferase 2, mitochondrial (Precursor) OS=Flaveria pringlei PE=2 SV=1	E	Amino acid transport and metabolism
HX0PY9	--	K02365|2.34744e-57|mtr:MTR_2g007790|K02365 separase [EC:3.4.22.49] | (RefSeq) separase-like protein	[D]	Separase GN=F7H19.150 OS=Arabidopsis thaliana (Mouse-ear cress) PE=2 SV=1	D	Cell cycle control, cell division, chromosome partitioning
MXF7V0	--	--	[U]	--	U	Intracellular trafficking, secretion, and vesicular transport
H6FGN8	--	--	[R]	FKBP12-interacting protein of 37 kDa GN=FIP37 OS=Arabidopsis thaliana (Mouse-ear cress) PE=1 SV=1	R	General function prediction only
UYW4TV	--	--	--	Cystatin-1 (Precursor) GN=RAMDAZC7 OS=Zea mays (Maize) PE=2 SV=1	J	Translation, ribosomal structure and biogenesis
8SMY56	--	--	--	--	S	Function unknown
K7BQUH	[G]	--	[G]	Putative DUF21 domain-containing protein At1g03270 GN=CBSDUF4 OS=Arabidopsis thaliana (Mouse-ear cress) PE=4 SV=2	G	Carbohydrate transport and metabolism
Arachis_hypogaea_newGene_160	--	--	--	Respiratory burst oxidase homolog protein B OS=Solanum tuberosum OX=4113 GN=RBOHB PE=1 SV=1	U	Intracellular trafficking, secretion, and vesicular transport
4QB72P	--	K11968|0|gmx:100810427|K11968 ariadne-1 [EC:2.3.2.27] | (RefSeq) probable E3 ubiquitin-protein ligase ARI7	[O]	Probable E3 ubiquitin-protein ligase ARI7 GN=ARI7 OS=Arabidopsis thaliana (Mouse-ear cress) PE=2 SV=1	O	Posttranslational modification, protein turnover, chaperones
K1XC5T	--	--	[T]	Probable disease resistance protein At4g27220 GN=At4g27220 OS=Arabidopsis thaliana (Mouse-ear cress) PE=2 SV=1	T	Signal transduction mechanisms
X5G4SJ	--	--	--	--	S	Function unknown
0KX0W6	--	--	[GC]	UDP-glycosyltransferase 83A1 GN=UGT83A1 OS=Arabidopsis thaliana (Mouse-ear cress) PE=2 SV=1	CG	Energy production and conversion;; Carbohydrate transport and metabolism
Q9AIC8	[M]	--	--	Carboxyl-terminal-processing peptidase 3, chloroplastic (Precursor) GN=CTPA3 OS=Arabidopsis thaliana (Mouse-ear cress) PE=3 SV=1	R	General function prediction only
Z1XI1M	--	--	[R]	Probable lysine-specific demethylase ELF6 GN=F21E1.160 OS=Arabidopsis thaliana (Mouse-ear cress) PE=1 SV=1	R	General function prediction only
Arachis_hypogaea_newGene_2921	[JO]	--	--	--	J	Translation, ribosomal structure and biogenesis
ZR40ID	--	K20286|0|gmx:100807759|K20286 TATA element modulatory factor | (RefSeq) golgin candidate 5-like	[K]	Golgin candidate 5 GN=GC5 OS=Arabidopsis thaliana (Mouse-ear cress) PE=1 SV=1	K	Transcription
ZEK759	--	--	--	--	S	Function unknown
YQW2Y8	--	--	--	Uncharacterized protein At1g04910 GN=At1g04910 OS=Arabidopsis thaliana (Mouse-ear cress) PE=2 SV=1	S	Function unknown
933S2N	--	--	--	Glycosyltransferase-like KOBITO 1 {ECO:0000303|PubMed:12215501, ECO:0000303|PubMed:22457425} (Precursor) OS=Arabidopsis thaliana (Mouse-ear cress) PE=1 SV=1	S	Function unknown
R49I8U	--	--	--	--	S	Function unknown
ZA5ISV	[LKJ]	K14811|0|gmx:100305353|K14811 ATP-dependent RNA helicase DBP3 [EC:3.6.4.13] | (RefSeq) SLTI248; DEAD-box RNA helicase	[A]	DEAD-box ATP-dependent RNA helicase 5 GN=B1114D08.16-1 OS=Oryza sativa subsp. japonica (Rice) PE=2 SV=1	A	RNA processing and modification
BH8J5B	[J]	K02978|1.02636e-46|cam:101515547|K02978 small subunit ribosomal protein S27e | (RefSeq) 40S ribosomal protein S27-2	[J]	40S ribosomal protein S27-2 OS=Arabidopsis thaliana (Mouse-ear cress) PE=2 SV=2	J	Translation, ribosomal structure and biogenesis
WNK5HE	[M]	--	--	Mechanosensitive ion channel protein 2, chloroplastic (Precursor) GN=MSL2 OS=Arabidopsis thaliana (Mouse-ear cress) PE=2 SV=1	S	Function unknown
MUW0JZ	--	K01183|3.61258e-158|vvi:100243088|K01183 chitinase [EC:3.2.1.14] | (RefSeq) acidic endochitinase	[M]	Acidic endochitinase (Precursor) OS=Nicotiana tabacum (Common tobacco) PE=1 SV=1	G	Carbohydrate transport and metabolism
W4SF8H	--	K00430|0|gmx:100804620|K00430 peroxidase [EC:1.11.1.7] | (RefSeq) peroxidase 16	--	Peroxidase 45 (Precursor) GN=F9N11.20 OS=Arabidopsis thaliana (Mouse-ear cress) PE=1 SV=1	G	Carbohydrate transport and metabolism
9V2WXE	--	K03262|1.33682e-49|pvu:PHAVU_008G009600g|K03262 translation initiation factor 5 | (RefSeq) hypothetical protein	[J]	Eukaryotic translation initiation factor 5 GN=EIF5 OS=Phaseolus vulgaris (Kidney bean) PE=2 SV=1	J	Translation, ribosomal structure and biogenesis
1CQ2W9	--	--	--	--	S	Function unknown
Z2ZW8Z	[T]	--	[TR]	Serine/threonine-protein phosphatase BSL1 GN=BSL1 OS=Arabidopsis thaliana (Mouse-ear cress) PE=1 SV=2	T	Signal transduction mechanisms
73KFHZ	[LKJ]	K13116|0|pvu:PHAVU_006G090900g|K13116 ATP-dependent RNA helicase DDX41 [EC:3.6.4.13] | (RefSeq) hypothetical protein	[A]	DEAD-box ATP-dependent RNA helicase 35 GN=RH35 OS=Arabidopsis thaliana (Mouse-ear cress) PE=2 SV=1	A	RNA processing and modification
CG6LTA	[U]	K03105|1.37526e-73|pvu:PHAVU_004G071200g|K03105 signal recognition particle subunit SRP19 | (RefSeq) hypothetical protein	[U]	Signal recognition particle 19 kDa protein OS=Oryza sativa subsp. japonica (Rice) PE=1 SV=1	U	Intracellular trafficking, secretion, and vesicular transport
KX2KTU	--	K18468|2.57499e-37|pxb:103953459|K18468 vacuolar protein sorting-associated protein 35 | (RefSeq) vacuolar protein sorting-associated protein 35A-like	[U]	Vacuolar protein sorting-associated protein 35A GN=T17A5.7 OS=Arabidopsis thaliana (Mouse-ear cress) PE=1 SV=1	U	Intracellular trafficking, secretion, and vesicular transport
UU8CC3	--	--	--	--	E	Amino acid transport and metabolism
5X7RPZ	--	--	--	--	--	--
6BY8XD	[R]	K07910|3.06087e-119|pvu:PHAVU_001G181300g|K07910 Ras-related protein Rab-18 | (RefSeq) hypothetical protein	[R]	Ras-related protein RABC2a GN=F12E4.310 OS=Arabidopsis thaliana (Mouse-ear cress) PE=1 SV=1	U	Intracellular trafficking, secretion, and vesicular transport
S9G0TL	--	--	[QR]	1-aminocyclopropane-1-carboxylate oxidase homolog GN=ACO3 OS=Solanum lycopersicum (Tomato) PE=1 SV=1	R	General function prediction only
V66FSB	[P]	K05016|0|cic:CICLE_v10004375mg|K05016 chloride channel 7 | (RefSeq) hypothetical protein	[P]	Chloride channel protein CLC-d OS=Arabidopsis thaliana (Mouse-ear cress) PE=1 SV=2	P	Inorganic ion transport and metabolism
0B6433	--	--	--	Serine/threonine-protein phosphatase 7 long form homolog GN=At1g48120 OS=Arabidopsis thaliana (Mouse-ear cress) PE=2 SV=1	R	General function prediction only
38U7K9	--	--	[S]	--	S	Function unknown
X8TPQJ	--	K15168|0|gmx:100801664|K15168 mediator of RNA polymerase II transcription subunit 25 | (RefSeq) mediator of RNA polymerase II transcription subunit 25	--	Mediator of RNA polymerase II transcription subunit 25 GN=F2J7.4 OS=Arabidopsis thaliana (Mouse-ear cress) PE=1 SV=1	K	Transcription
WHCK96	--	K20855|3.05834e-44|gmx:100776715|K20855 beta-1,3-galactosyltransferase 1/2/3/4/5/7/8 [EC:2.4.1.-] | (RefSeq) beta-1,3-galactosyltransferase 7	[G]	Probable beta-1,3-galactosyltransferase 1 GN=B3GALT1 OS=Arabidopsis thaliana (Mouse-ear cress) PE=2 SV=2	G	Carbohydrate transport and metabolism
N94L43	[K]	K12624|1.03111e-56|tcc:TCM_003004|K12624 U6 snRNA-associated Sm-like protein LSm5 | (RefSeq) Small nuclear ribonucleoprotein family protein	[A]	Sm-like protein LSM5 {ECO:0000305} OS=Arabidopsis thaliana (Mouse-ear cress) PE=1 SV=1	A	RNA processing and modification
L1XSI7	[IQ]	K09458|0|cam:101512172|K09458 3-oxoacyl-[acyl-carrier-protein] synthase II [EC:2.3.1.179] | (RefSeq) 3-oxoacyl-[acyl-carrier-protein] synthase, mitochondrial	[IQ]	3-oxoacyl-[acyl-carrier-protein] synthase, mitochondrial (Precursor) GN=KAS OS=Arabidopsis thaliana (Mouse-ear cress) PE=1 SV=1	I	Lipid transport and metabolism
Arachis_hypogaea_newGene_23349	--	--	[T]	--	S	Function unknown
X88MS0	[GEPR]	--	[R]	Sugar carrier protein C GN=STC OS=Ricinus communis (Castor bean) PE=2 SV=1	R	General function prediction only
Arachis_hypogaea_newGene_24068	--	--	--	--	--	--
W3E9BL	--	K14488|7.29071e-47|gmx:100305700|K14488 SAUR family protein | (RefSeq) uncharacterized LOC100305700	--	Auxin-induced protein 15A OS=Glycine max (Soybean) PE=2 SV=1	S	Function unknown
CT0V3V	--	--	--	--	S	Function unknown
I2RHN9	[RTKL]	K08867|0|gmx:100798280|K08867 WNK lysine deficient protein kinase [EC:2.7.11.1] | (RefSeq) probable serine/threonine-protein kinase WNK11	[R]	Probable serine/threonine-protein kinase WNK11 GN=WNK11 OS=Arabidopsis thaliana (Mouse-ear cress) PE=2 SV=1	T	Signal transduction mechanisms
WQT0DV	--	--	[T]	Putative disease resistance RPP13-like protein 1 GN=RPPL1 OS=Arabidopsis thaliana (Mouse-ear cress) PE=3 SV=1	T	Signal transduction mechanisms
LRKT77	[U]	--	[U]	Vesicle-associated protein 1-2, N-terminally processed GN=T14P1.5 OS=Arabidopsis thaliana (Mouse-ear cress) PE=1 SV=1	U	Intracellular trafficking, secretion, and vesicular transport
2Q854G	--	--	--	--	--	--
4ZRB92	--	--	--	--	S	Function unknown
RBQ05T	--	K15777|1.38886e-31|pvu:PHAVU_004G132200g|K15777 4,5-DOPA dioxygenase extradiol [EC:1.13.11.-] | (RefSeq) hypothetical protein	--	Extradiol ring-cleavage dioxygenase GN=LIGB OS=Arabidopsis thaliana (Mouse-ear cress) PE=2 SV=1	S	Function unknown
CKS2IN	--	--	--	--	--	--
K2R76V	--	K10712|3.2723e-135|gmx:100799491|K10712 cysteamine dioxygenase [EC:1.13.11.19] | (RefSeq) plant cysteine oxidase 2-like	[S]	--	S	Function unknown
H4TEYY	[O]	K03798|0|tcc:TCM_034357|K03798 cell division protease FtsH [EC:3.4.24.-] | (RefSeq) FTSH protease 1 isoform 2	[O]	ATP-dependent zinc metalloprotease FTSH, chloroplastic (Precursor) GN=FTSH OS=Nicotiana tabacum (Common tobacco) PE=2 SV=2	O	Posttranslational modification, protein turnover, chaperones
24SHUP	--	K15193|2.27724e-127|gmx:100776977|K15193 protein SPT2 | (RefSeq) protein spt2-like	--	--	S	Function unknown
HSL5WU	--	--	[L]	--	L	Replication, recombination and repair
RYWV6H	[IQR]	--	[Q]	Short-chain dehydrogenase TIC 32, chloroplastic GN=TIC32 OS=Pisum sativum (Garden pea) PE=1 SV=1	Q	Secondary metabolites biosynthesis, transport and catabolism
MG21LA	--	K01369|4.27199e-176|gmx:547964|K01369 legumain [EC:3.4.22.34] | (RefSeq) VPE; cysteine proteinase	[O]	Vacuolar-processing enzyme (Precursor) OS=Glycine max (Soybean) PE=2 SV=1	O	Posttranslational modification, protein turnover, chaperones
M3L8KX	--	--	[GC]	Anthocyanidin 3-O-glucosyltransferase 5 GN=GT5 OS=Manihot esculenta (Cassava) PE=2 SV=1	G	Carbohydrate transport and metabolism
5MW7KS	--	--	--	--	S	Function unknown
I6UK6S	[KAD]	K09420|0|gmx:100811335|K09420 myb proto-oncogene protein | (RefSeq) myb-related protein 3R-1-like	[K]	Myb-related protein 3R-1 GN=MYB3R-1 OS=Arabidopsis thaliana (Mouse-ear cress) PE=2 SV=1	K	Transcription
WNP8KX	--	--	--	--	R	General function prediction only
Arachis_hypogaea_newGene_6950	--	--	[R]	Receptor-like protein EIX2 OS=Solanum lycopersicum OX=4081 GN=EIX2 PE=1 SV=2	S	Function unknown
0R3YGY	--	--	[T]	Putative disease resistance protein RGA4 GN=RGA4 OS=Solanum bulbocastanum (Wild potato) PE=2 SV=1	T	Signal transduction mechanisms
T0KD2M	--	--	--	--	K	Transcription
BD088N	--	--	--	--	S	Function unknown
Arachis_hypogaea_newGene_8217	--	--	[R]	Retrovirus-related Pol polyprotein from transposon RE2 OS=Arabidopsis thaliana OX=3702 GN=RE2 PE=4 SV=1	L	Replication, recombination and repair
0Q1I8G	--	--	[L]	Uncharacterized CRM domain-containing protein At3g25440, chloroplastic (Precursor) GN=At3g25440 OS=Arabidopsis thaliana (Mouse-ear cress) PE=2 SV=1	L	Replication, recombination and repair
KL2DR3	--	--	--	--	--	--
VUD7BU	--	--	--	--	--	--
NTH9NT	[E]	K00640|1.89865e-143|pvu:PHAVU_003G269000g|K00640 serine O-acetyltransferase [EC:2.3.1.30] | (RefSeq) hypothetical protein	[E]	Serine acetyltransferase 2 OS=Arabidopsis thaliana (Mouse-ear cress) PE=1 SV=2	E	Amino acid transport and metabolism
JV2KD9	--	--	[V]	Putative dual specificity protein phosphatase DSP8 GN=DSP8 OS=Arabidopsis thaliana (Mouse-ear cress) PE=2 SV=2	V	Defense mechanisms
F33TLL	[M]	K00012|0|gmx:100810907|K00012 UDPglucose 6-dehydrogenase [EC:1.1.1.22] | (RefSeq) UDP-glucose 6-dehydrogenase 1-like	[GT]	UDP-glucose 6-dehydrogenase 1 GN=UGD1 OS=Glycine max (Soybean) PE=1 SV=1	G	Carbohydrate transport and metabolism
M22KXN	--	--	--	Probable S-adenosylmethionine-dependent methyltransferase At5g37990 GN=At5g37990 OS=Arabidopsis thaliana (Mouse-ear cress) PE=3 SV=2	S	Function unknown
9BC1I1	--	--	--	Putative germin-like protein 2-1 (Precursor) OS=Oryza sativa subsp. japonica (Rice) PE=3 SV=1	R	General function prediction only
Arachis_hypogaea_newGene_12512	--	--	--	--	--	--
30MLP8	--	--	--	--	S	Function unknown
T5S4IS	[RTKL]	--	--	Probable LRR receptor-like serine/threonine-protein kinase At4g08850 (Precursor) GN=At4g08850 OS=Arabidopsis thaliana (Mouse-ear cress) PE=2 SV=3	T	Signal transduction mechanisms
6M6V4C	--	--	--	18 kDa seed maturation protein GN=GMPM1 OS=Glycine max (Soybean) PE=2 SV=1	S	Function unknown
Arachis_hypogaea_newGene_2782	[R]	K03469|2.15548e-87|adu:107488860|K03469 ribonuclease HI [EC:3.1.26.4] | (RefSeq) ribonuclease H1-like	[L]	--	S	Function unknown
492HD2	--	--	--	--	R	General function prediction only
Arachis_hypogaea_newGene_10323	[H]	K00789|0|aip:107635276|K00789 S-adenosylmethionine synthetase [EC:2.5.1.6] | (RefSeq) S-adenosylmethionine synthase	[H]	S-adenosylmethionine synthase OS=Phaseolus lunatus OX=3884 GN=SAMS PE=2 SV=1	H	Coenzyme transport and metabolism
CULB88	--	--	[T]	Disease resistance protein At4g27190 GN=At4g27190 OS=Arabidopsis thaliana (Mouse-ear cress) PE=2 SV=1	T	Signal transduction mechanisms
DK6PZW	--	--	--	Uncharacterized protein At4g10930 GN=At4g10930 OS=Arabidopsis thaliana (Mouse-ear cress) PE=2 SV=1	O	Posttranslational modification, protein turnover, chaperones
R7UPJF	[RTKL]	--	--	Probable LRR receptor-like serine/threonine-protein kinase At1g53430 (Precursor) GN=At1g53430 OS=Arabidopsis thaliana (Mouse-ear cress) PE=1 SV=1	T	Signal transduction mechanisms
C3KWK0	[R]	K09561|1.68497e-180|gmx:100796519|K09561 STIP1 homology and U-box containing protein 1 [EC:2.3.2.27] | (RefSeq) E3 ubiquitin-protein ligase CHIP	[O]	E3 ubiquitin-protein ligase CHIP {ECO:0000305} OS=Arabidopsis thaliana (Mouse-ear cress) PE=1 SV=1	O	Posttranslational modification, protein turnover, chaperones
FD34N0	--	--	[Q]	Cytochrome P450 71D95 GN=CYP71D95 OS=Mentha gracilis (Gingermint) PE=1 SV=1	Q	Secondary metabolites biosynthesis, transport and catabolism
S3A1K2	--	K14611|0|pvu:PHAVU_001G018700g|K14611 solute carrier family 23 (nucleobase transporter), member 1/2 | (RefSeq) hypothetical protein	[F]	Nucleobase-ascorbate transporter 3 GN=NAT3 OS=Arabidopsis thaliana (Mouse-ear cress) PE=2 SV=2	P	Inorganic ion transport and metabolism
L700WL	[IQ]	--	[I]	4-coumarate--CoA ligase-like 9 GN=4CLL9 OS=Arabidopsis thaliana (Mouse-ear cress) PE=1 SV=2	I	Lipid transport and metabolism
CP5KSN	[C]	--	[C]	Probable aldo-keto reductase 1 GN=AKR1 OS=Glycine max (Soybean) PE=2 SV=1	C	Energy production and conversion
B29LWX	[V]	--	[Q]	ABC transporter G family member 24 GN=F12M16.28 OS=Arabidopsis thaliana (Mouse-ear cress) PE=2 SV=2	Q	Secondary metabolites biosynthesis, transport and catabolism
LS6X36	--	K05857|0|gmx:100799027|K05857 phosphatidylinositol phospholipase C, delta [EC:3.1.4.11] | (RefSeq) phosphoinositide phospholipase C 6-like	[T]	Phosphoinositide phospholipase C 6 GN=PLC6 OS=Arabidopsis thaliana (Mouse-ear cress) PE=2 SV=2	I	Lipid transport and metabolism
IP5VZQ	[V]	K03104|1.54369e-26|cam:101503551|K03104 signal recognition particle subunit SRP14 | (RefSeq) signal recognition particle 14 kDa protein	[U]	Signal recognition particle 14 kDa protein GN=SRP14 OS=Arabidopsis thaliana (Mouse-ear cress) PE=2 SV=2	U	Intracellular trafficking, secretion, and vesicular transport
W65EFT	[R]	K14962|0|pvu:PHAVU_011G176500g|K14962 COMPASS component SWD2 | (RefSeq) hypothetical protein	[ABO]	Flagellar WD repeat-containing protein Pf20 GN=PF20 OS=Chlamydomonas reinhardtii (Chlamydomonas smithii) PE=2 SV=1	ABO	RNA processing and modification;; Chromatin structure and dynamics;; Posttranslational modification, protein turnover, chaperones
1JZ67N	--	K15032|9.01948e-170|gmx:100799629|K15032 mTERF domain-containing protein, mitochondrial | (RefSeq) uncharacterized LOC100799629	[KR]	--	K	Transcription
KHLJ27	--	--	--	--	--	--
1VI5PA	--	--	--	Cytochrome b559 subunit alpha {ECO:0000255|HAMAP-Rule:MF_00642} OS=Lactuca sativa (Garden lettuce) PE=3 SV=1	C	Energy production and conversion
I05DEU	[T]	--	[T]	Two-component response regulator ARR22 GN=ARR22 OS=Arabidopsis thaliana (Mouse-ear cress) PE=2 SV=1	T	Signal transduction mechanisms
L0X9RT	--	--	--	Uncharacterized protein At1g66480 GN=At1g66480 OS=Arabidopsis thaliana (Mouse-ear cress) PE=2 SV=1	S	Function unknown
RM4DFR	--	--	[R]	Werner Syndrome-like exonuclease GN=F18A5.260 OS=Arabidopsis thaliana (Mouse-ear cress) PE=1 SV=1	R	General function prediction only
4I74IV	--	--	[R]	Putative ribonuclease H protein At1g65750 GN=At1g65750 OS=Arabidopsis thaliana (Mouse-ear cress) PE=3 SV=1	R	General function prediction only
W4Y9B5	--	--	[U]	Outer envelope pore protein 16-3, chloroplastic/mitochondrial GN=T24P15.12 OS=Arabidopsis thaliana (Mouse-ear cress) PE=1 SV=1	U	Intracellular trafficking, secretion, and vesicular transport
EPUL7W	--	--	[R]	Protein indeterminate-domain 2 {ECO:0000303|PubMed:16784536} OS=Arabidopsis thaliana (Mouse-ear cress) PE=2 SV=1	R	General function prediction only
9R49YU	[O]	--	[O]	22.7 kDa class IV heat shock protein (Precursor) GN=HSP22.7 OS=Pisum sativum (Garden pea) PE=2 SV=1	O	Posttranslational modification, protein turnover, chaperones
P9M8N3	--	--	--	--	--	--
L4PC56	--	--	--	Subtilisin inhibitor CLSI-III OS=Canavalia lineata (Beach bean) PE=1 SV=1	R	General function prediction only
NC2K0T	[T]	K00921|0|pvu:PHAVU_002G092900g|K00921 1-phosphatidylinositol-3-phosphate 5-kinase [EC:2.7.1.150] | (RefSeq) hypothetical protein	[T]	Putative 1-phosphatidylinositol-3-phosphate 5-kinase FAB1C GN=FAB1C OS=Arabidopsis thaliana (Mouse-ear cress) PE=2 SV=1	T	Signal transduction mechanisms
RB3340	--	K01728|0|cam:101492744|K01728 pectate lyase [EC:4.2.2.2] | (RefSeq) pectate lyase-like	--	Probable pectate lyase P59 (Precursor) GN=LAT59 OS=Solanum lycopersicum (Tomato) PE=2 SV=1	R	General function prediction only
JGR80D	--	--	--	Sec1 family domain-containing protein MIP3 {ECO:0000305} OS=Arabidopsis thaliana (Mouse-ear cress) PE=1 SV=1	S	Function unknown
8P2GFH	--	--	--	--	--	--
CD7LUM	[GEPR]	K08150|0|cam:101510835|K08150 MFS transporter, SP family, solute carrier family 2 (myo-inositol transporter), member 13 | (RefSeq) inositol transporter 4	[R]	Inositol transporter 4 GN=INT4 OS=Arabidopsis thaliana (Mouse-ear cress) PE=1 SV=1	R	General function prediction only
EWN33L	[RTKL]	K04733|0|gmx:100775699|K04733 interleukin-1 receptor-associated kinase 4 [EC:2.7.11.1] | (RefSeq) putative wall-associated receptor kinase-like 16	--	Wall-associated receptor kinase 2 (Precursor) GN=WAK2 OS=Arabidopsis thaliana (Mouse-ear cress) PE=1 SV=1	T	Signal transduction mechanisms
KM5KAV	[QR]	--	--	Uncharacterized methyltransferase At2g41040, chloroplastic (Precursor) GN=At2g41040 OS=Arabidopsis thaliana (Mouse-ear cress) PE=2 SV=1	R	General function prediction only
9ZI5E8	[R]	K13217|0|cam:101508685|K13217 pre-mRNA-processing factor 39 | (RefSeq) uncharacterized LOC101508685	[A]	--	A	RNA processing and modification
1P1WAU	--	--	--	--	S	Function unknown
KX18UY	--	--	--	Sucrose-binding protein (Precursor) GN=SBP OS=Glycine max (Soybean) PE=1 SV=1	R	General function prediction only
019HRU	--	--	--	Protein PHR1-LIKE 1 GN=PHL1 OS=Arabidopsis thaliana (Mouse-ear cress) PE=1 SV=1	S	Function unknown
Arachis_hypogaea_newGene_6090	--	--	--	--	L	Replication, recombination and repair
WQVL7P	--	--	--	Auxin response factor 18 OS=Oryza sativa subsp. japonica (Rice) PE=2 SV=1	K	Transcription
B12291	[T]	--	[R]	Transcriptional corepressor LEUNIG GN=LUG OS=Arabidopsis thaliana (Mouse-ear cress) PE=1 SV=2	R	General function prediction only
CPEN6V	--	--	[R]	SelT-like protein (Precursor) GN=At3g47300 OS=Arabidopsis thaliana (Mouse-ear cress) PE=2 SV=2	R	General function prediction only
VA1KA7	--	--	[R]	Pentatricopeptide repeat-containing protein At1g03560, mitochondrial (Precursor) GN=At1g03560 OS=Arabidopsis thaliana (Mouse-ear cress) PE=2 SV=1	R	General function prediction only
26UA7Y	--	--	[A]	Flowering time control protein FCA OS=Arabidopsis thaliana (Mouse-ear cress) PE=1 SV=2	A	RNA processing and modification
WCJM1X	--	K21026|7.30128e-97|mtr:MTR_2g015630|K21026 acetylajmaline esterase [EC:3.1.1.80] | (RefSeq) GDSL-like lipase/acylhydrolase	--	GDSL esterase/lipase At1g28580 (Precursor) GN=At1g28580 OS=Arabidopsis thaliana (Mouse-ear cress) PE=2 SV=1	I	Lipid transport and metabolism
46MDAV	--	--	--	--	R	General function prediction only
QYPE8P	--	--	[U]	--	U	Intracellular trafficking, secretion, and vesicular transport
QQ7287	--	--	[G]	Aquaporin SIP1-2 GN=SIP1-2 OS=Zea mays (Maize) PE=2 SV=1	G	Carbohydrate transport and metabolism
X9TYBP	--	K17302|4.71518e-25|mdm:103449177|K17302 coatomer subunit beta' | (RefSeq) coatomer subunit beta'-3-like	[U]	Coatomer subunit beta&apos;-3 GN=At3g15980 OS=Arabidopsis thaliana (Mouse-ear cress) PE=2 SV=1	U	Intracellular trafficking, secretion, and vesicular transport
V2YWYI	--	--	[K]	Homeobox protein knotted-1-like 6 GN=KNAT6 OS=Arabidopsis thaliana (Mouse-ear cress) PE=1 SV=1	K	Transcription
N0CQZM	--	--	--	Membrane protein of ER body 1 GN=MEB1 OS=Arabidopsis thaliana (Mouse-ear cress) PE=1 SV=1	S	Function unknown
G2THU2	--	K09756|1.32884e-101|gmx:100780069|K09756 serine carboxypeptidase-like 19 [EC:3.4.16.- 2.3.1.91] | (RefSeq) serine carboxypeptidase-like 11	[OE]	Serine carboxypeptidase-like 18 (Precursor) GN=SCPL18 OS=Arabidopsis thaliana (Mouse-ear cress) PE=2 SV=2	O	Posttranslational modification, protein turnover, chaperones
JXA1U4	--	K01301|8.31205e-54|gmx:100818733|K01301 N-acetylated-alpha-linked acidic dipeptidase [EC:3.4.17.21] | (RefSeq) probable glutamate carboxypeptidase 2	[OPR]	Probable glutamate carboxypeptidase 2 GN=AMP1 OS=Arabidopsis thaliana (Mouse-ear cress) PE=1 SV=3	OP	Posttranslational modification, protein turnover, chaperones;; Inorganic ion transport and metabolism
Y7W1NJ	--	--	--	--	S	Function unknown
T4Y6AK	--	--	[R]	Receptor-like protein 12 (Precursor) GN=RLP12 OS=Arabidopsis thaliana (Mouse-ear cress) PE=2 SV=2	R	General function prediction only
PERP0B	--	--	--	--	R	General function prediction only
ND6SLV	--	K13648|0|gmx:100778332|K13648 alpha-1,4-galacturonosyltransferase [EC:2.4.1.43] | (RefSeq) probable galacturonosyltransferase 9	--	Probable galacturonosyltransferase 9 OS=Arabidopsis thaliana (Mouse-ear cress) PE=2 SV=1	G	Carbohydrate transport and metabolism
PYZ8NF	--	--	--	--	S	Function unknown
Arachis_hypogaea_newGene_17517	--	--	[J]	40S ribosomal protein S20 OS=Oryza sativa subsp. japonica OX=39947 GN=RPS20 PE=2 SV=2	J	Translation, ribosomal structure and biogenesis
1W779N	[P]	K00860|8.03147e-143|gmx:100793200|K00860 adenylylsulfate kinase [EC:2.7.1.25] | (RefSeq) adenylyl-sulfate kinase 3-like	[P]	Adenylyl-sulfate kinase 3 GN=APK3 OS=Arabidopsis thaliana (Mouse-ear cress) PE=1 SV=1	P	Inorganic ion transport and metabolism
7N13V0	--	--	--	--	S	Function unknown
TZ0WH0	--	K07466|2.71588e-24|mtr:MTR_3g056270|K07466 replication factor A1 | (RefSeq) replication factor-A carboxy-terminal domain protein	--	--	--	--
KY2C7R	[J]	K14563|8.85019e-172|gmx:100788688|K14563 rRNA 2'-O-methyltransferase fibrillarin [EC:2.1.1.-] | (RefSeq) mediator of RNA polymerase II transcription subunit 36a-like	[A]	Mediator of RNA polymerase II transcription subunit 36a GN=L73G19.10 OS=Arabidopsis thaliana (Mouse-ear cress) PE=1 SV=2	A	RNA processing and modification
RPPZ03	[RTKL]	K13429|0|cam:101510407|K13429 chitin elicitor receptor kinase 1 | (RefSeq) chitin elicitor receptor kinase 1-like	--	Chitin elicitor receptor kinase 1 (Precursor) GN=MIL23.20 OS=Arabidopsis thaliana (Mouse-ear cress) PE=1 SV=1	T	Signal transduction mechanisms
FDEL0C	--	K20869|0|gmx:100785607|K20869 putative beta-1,4-xylosyltransferase IRX9 [EC:2.4.2.-] | (RefSeq) probable beta-1,4-xylosyltransferase IRX9	[O]	Probable beta-1,4-xylosyltransferase IRX9 GN=IRX9 OS=Arabidopsis thaliana (Mouse-ear cress) PE=2 SV=1	O	Posttranslational modification, protein turnover, chaperones
NCWU1I	[R]	--	[BK]	Histone-lysine N-methyltransferase ATX2 GN=T20M3.10 OS=Arabidopsis thaliana (Mouse-ear cress) PE=2 SV=1	BK	Chromatin structure and dynamics;; Transcription
62X7LP	--	K07748|1.44503e-26|gmx:100797101|K07748 sterol-4alpha-carboxylate 3-dehydrogenase (decarboxylating) [EC:1.1.1.170] | (RefSeq) uncharacterized LOC100797101	--	--	R	General function prediction only
MC9SJZ	--	--	[R]	Aluminum-activated malate transporter 8 GN=ALMT8 OS=Arabidopsis thaliana (Mouse-ear cress) PE=3 SV=1	P	Inorganic ion transport and metabolism
M3U15Z	--	K11251|2.6819e-76|pvu:PHAVU_006G095800g|K11251 histone H2A | (RefSeq) hypothetical protein	[B]	Histone H2AX GN=HIS2A OS=Cicer arietinum (Chickpea) PE=2 SV=1	B	Chromatin structure and dynamics
Y2L847	[KAD]	K09422|1.4242e-91|pvu:PHAVU_009G158200g|K09422 myb proto-oncogene protein, plant | (RefSeq) hypothetical protein	[K]	Myb-related protein 330 OS=Antirrhinum majus (Garden snapdragon) PE=2 SV=1	K	Transcription
ZUCN90	--	--	--	--	S	Function unknown
3437EF	[J]	K02883|4.42555e-127|pvu:PHAVU_007G197900g|K02883 large subunit ribosomal protein L18e | (RefSeq) hypothetical protein	[J]	60S ribosomal protein L18 (Fragment) GN=RPL18 OS=Cicer arietinum (Chickpea) PE=2 SV=1	J	Translation, ribosomal structure and biogenesis
LEX73G	--	K07408|2.45605e-26|gmx:100779342|K07408 cytochrome P450 family 1 subfamily A polypeptide 1 [EC:1.14.14.1] | (RefSeq) cytochrome P450 93A2-like	--	3,9-dihydroxypterocarpan 6A-monooxygenase GN=CYP93A1 OS=Glycine max (Soybean) PE=1 SV=1	Q	Secondary metabolites biosynthesis, transport and catabolism
9K3G5H	--	K09338|0|gmx:100795753|K09338 homeobox-leucine zipper protein | (RefSeq) homeobox-leucine zipper protein HDG11-like	--	Homeobox-leucine zipper protein HDG8 GN=T17B22.5 OS=Arabidopsis thaliana (Mouse-ear cress) PE=2 SV=2	R	General function prediction only
TY8HHB	[E]	K14638|0|pvu:PHAVU_002G061900g|K14638 solute carrier family 15 (peptide/histidine transporter), member 3/4 | (RefSeq) hypothetical protein	[E]	Protein NRT1/ PTR FAMILY 6.3 OS=Arabidopsis thaliana (Mouse-ear cress) PE=1 SV=1	P	Inorganic ion transport and metabolism
EM0Y56	--	--	--	Tetraspanin-2 GN=TET2 OS=Arabidopsis thaliana (Mouse-ear cress) PE=2 SV=1	R	General function prediction only
VF4M4N	[RTKL]	K16279|0|gmx:100777576|K16279 E3 ubiquitin-protein ligase KEG [EC:2.7.11.1 2.3.2.27] | (RefSeq) E3 ubiquitin-protein ligase KEG-like	--	E3 ubiquitin-protein ligase KEG GN=KEG OS=Arabidopsis thaliana (Mouse-ear cress) PE=1 SV=2	O	Posttranslational modification, protein turnover, chaperones
I5IXX5	--	--	--	--	S	Function unknown
Arachis_hypogaea_newGene_15455	--	K04733|0|aip:107642740|K04733 interleukin-1 receptor-associated kinase 4 [EC:2.7.11.1] | (RefSeq) probable receptor-like protein kinase At5g24010	[T]	Receptor-like protein kinase ANXUR1 OS=Arabidopsis thaliana OX=3702 GN=ANX1 PE=2 SV=1	T	Signal transduction mechanisms
R2DQAY	--	--	--	Dof zinc finger protein DOF1.7 GN=F19C24.9 OS=Arabidopsis thaliana (Mouse-ear cress) PE=2 SV=1	R	General function prediction only
Y0PJVS	[P]	K00860|1.72613e-135|pvu:PHAVU_003G235300g|K00860 adenylylsulfate kinase [EC:2.7.1.25] | (RefSeq) hypothetical protein	[P]	Adenylyl-sulfate kinase, chloroplastic (Precursor) GN=AKN OS=Catharanthus roseus (Madagascar periwinkle) PE=2 SV=1	P	Inorganic ion transport and metabolism
ZK83RS	--	--	[T]	Putative disease resistance RPP13-like protein 1 GN=RPPL1 OS=Arabidopsis thaliana (Mouse-ear cress) PE=3 SV=1	T	Signal transduction mechanisms
XEUR17	--	--	--	F-box protein At4g00755 GN=At4g00755 OS=Arabidopsis thaliana (Mouse-ear cress) PE=2 SV=1	R	General function prediction only
BA10YE	[E]	K14638|0|mtr:MTR_4g015080|K14638 solute carrier family 15 (peptide/histidine transporter), member 3/4 | (RefSeq) proton-dependent oligopeptide transport family protein	[E]	Protein NRT1/ PTR FAMILY 8.2 GN=F7J8.160 OS=Arabidopsis thaliana (Mouse-ear cress) PE=2 SV=1	E	Amino acid transport and metabolism
FQ5MDM	[Q]	K13260|0|mtr:MTR_5g016410|K13260 isoflavone 2'-hydroxylase [EC:1.14.13.89] | (RefSeq) cytochrome P450 family 81 protein	[Q]	Cytochrome P450 81E8 {ECO:0000303|PubMed:14617078} OS=Medicago truncatula (Barrel medic) PE=2 SV=1	Q	Secondary metabolites biosynthesis, transport and catabolism
651GAD	[KAD]	K09422|3.21792e-128|pvu:PHAVU_003G148200g|K09422 myb proto-oncogene protein, plant | (RefSeq) hypothetical protein	[K]	Transcription factor RAX3 GN=T16K5.40 OS=Arabidopsis thaliana (Mouse-ear cress) PE=2 SV=1	K	Transcription
R20BUJ	--	--	--	--	--	--
WNB9PN	--	K14833|3.06779e-23|cam:101507143|K14833 nucleolar complex protein 2 | (RefSeq) nucleolar complex protein 2 homolog	[J]	--	J	Translation, ribosomal structure and biogenesis
151DVX	--	K12502|0|pper:PRUPE_ppa008168mg|K12502 MPBQ/MSBQ methyltransferase [EC:2.1.1.295] | (RefSeq) hypothetical protein	[H]	2-methyl-6-phytyl-1,4-hydroquinone methyltransferase, chloroplastic (Precursor) OS=Spinacia oleracea (Spinach) PE=1 SV=1	H	Coenzyme transport and metabolism
4E97LE	--	--	--	--	R	General function prediction only
CN40UY	--	--	[O]	RING-H2 finger protein ATL65 GN=ATL65 OS=Arabidopsis thaliana (Mouse-ear cress) PE=2 SV=2	O	Posttranslational modification, protein turnover, chaperones
T0N3P3	--	--	--	--	--	--
3IIQ4T	[F]	--	--	--	R	General function prediction only
6RB8S0	[R]	K12833|1.94636e-85|pvu:PHAVU_008G202000g|K12833 pre-mRNA branch site protein p14 | (RefSeq) hypothetical protein	[R]	Splicing factor 3B subunit 6-like protein GN=At5g12190 OS=Arabidopsis thaliana (Mouse-ear cress) PE=2 SV=1	A	RNA processing and modification
5IUE12	--	--	--	--	--	--
89BLSN	--	--	[E]	--	E	Amino acid transport and metabolism
7AF3EL	[J]	K02889|5.40492e-114|pvu:PHAVU_001G200900g|K02889 large subunit ribosomal protein L21e | (RefSeq) hypothetical protein	[J]	60S ribosomal protein L21-1 GN=RPL21C OS=Arabidopsis thaliana (Mouse-ear cress) PE=2 SV=2	J	Translation, ribosomal structure and biogenesis
7GI6UN	--	--	--	--	S	Function unknown
ILI21V	[IQ]	K03955|5.87862e-65|pvu:PHAVU_006G139500g|K03955 NADH dehydrogenase (ubiquinone) 1 alpha/beta subcomplex 1 | (RefSeq) hypothetical protein	[CIQ]	Acyl carrier protein 3, mitochondrial (Precursor) GN=MTACP2 OS=Arabidopsis thaliana (Mouse-ear cress) PE=2 SV=1	CIQ	Energy production and conversion;; Lipid transport and metabolism;; Secondary metabolites biosynthesis, transport and catabolism
H0XU4V	--	--	--	LOB domain-containing protein 20 GN=F20H23.21 OS=Arabidopsis thaliana (Mouse-ear cress) PE=2 SV=1	R	General function prediction only
X5DLXX	--	--	[PQ]	Ferric reduction oxidase 8, mitochondrial (Precursor) GN=FRO8 OS=Arabidopsis thaliana (Mouse-ear cress) PE=2 SV=1	PQ	Inorganic ion transport and metabolism;; Secondary metabolites biosynthesis, transport and catabolism
H9S7ZZ	--	--	[DZ]	Translationally-controlled tumor protein homolog GN=TCTP OS=Elaeis guineensis var. tenera (Oil palm) PE=2 SV=1	DZ	Cell cycle control, cell division, chromosome partitioning;; Cytoskeleton
41QS9J	[G]	K00844|2.64038e-60|gmx:100783175|K00844 hexokinase [EC:2.7.1.1] | (RefSeq) hexokinase-1	[G]	Hexokinase-1 GN=HXK1 OS=Spinacia oleracea (Spinach) PE=2 SV=1	G	Carbohydrate transport and metabolism
2IW93A	--	K00799|9.30502e-17|pmum:103319593|K00799 glutathione S-transferase [EC:2.5.1.18] | (RefSeq) glutathione transferase GST 23-like	[O]	Glutathione transferase GST 23 OS=Zea mays (Maize) PE=2 SV=1	O	Posttranslational modification, protein turnover, chaperones
7FYT6C	--	--	--	--	S	Function unknown
A9BSDH	[R]	--	[R]	Methylecgonone reductase OS=Erythroxylum coca (Coca plant) PE=1 SV=1	R	General function prediction only
09DD91	[G]	--	--	Probable beta-D-xylosidase 7 (Precursor) GN=BXL7 OS=Arabidopsis thaliana (Mouse-ear cress) PE=2 SV=2	R	General function prediction only
DVM8T3	--	K00228|0|gmx:100818277|K00228 coproporphyrinogen III oxidase [EC:1.3.3.3] | (RefSeq) CPX; oxygen-dependent coproporphyrinogen-III oxidase, chloroplastic-like	[H]	Oxygen-dependent coproporphyrinogen-III oxidase, chloroplastic (Precursor) GN=CPX OS=Glycine max (Soybean) PE=1 SV=1	H	Coenzyme transport and metabolism
3PMI9T	[GC]	K05841|6.53054e-62|pvu:PHAVU_008G056500g|K05841 sterol 3beta-glucosyltransferase [EC:2.4.1.173] | (RefSeq) hypothetical protein	[GC]	Sterol 3-beta-glucosyltransferase UGT80A2 GN=UGT80A2 OS=Arabidopsis thaliana (Mouse-ear cress) PE=1 SV=1	CG	Energy production and conversion;; Carbohydrate transport and metabolism
Y3R0BI	--	--	--	COBRA-like protein 4 (Precursor) GN=COBL4 OS=Arabidopsis thaliana (Mouse-ear cress) PE=2 SV=2	R	General function prediction only
QJW061	[RTKL]	K08269|0|gmx:100791596|K08269 serine/threonine-protein kinase ULK/ATG1 [EC:2.7.11.1] | (RefSeq) serine/threonine-protein kinase ATG1-like	[OUT]	CBL-interacting serine/threonine-protein kinase 11 GN=At2g30360 OS=Arabidopsis thaliana (Mouse-ear cress) PE=1 SV=1	T	Signal transduction mechanisms
Arachis_hypogaea_newGene_3162	--	--	--	--	--	--
SI2MXN	--	--	--	F-box/kelch-repeat protein At3g23880 GN=At3g23880 OS=Arabidopsis thaliana (Mouse-ear cress) PE=2 SV=1	R	General function prediction only
Z1CSCG	--	--	--	Pathogenesis-related protein 2 OS=Phaseolus vulgaris (Kidney bean) PE=2 SV=1	S	Function unknown
NB3YGV	[S]	--	[T]	Putative disease resistance RPP13-like protein 1 GN=RPPL1 OS=Arabidopsis thaliana (Mouse-ear cress) PE=3 SV=1	T	Signal transduction mechanisms
Arachis_hypogaea_newGene_7489	[O]	--	--	Subtilisin-like protease SBT5.6 OS=Arabidopsis thaliana OX=3702 GN=SBT5.6 PE=2 SV=1	O	Posttranslational modification, protein turnover, chaperones
SJVP3Q	--	--	--	--	R	General function prediction only
CH9B83	--	K01110|1.2307e-42|cam:101488625|K01110 phosphatidylinositol-3,4,5-trisphosphate 3-phosphatase and dual-specificity protein phosphatase PTEN [EC:3.1.3.16 3.1.3.48 3.1.3.67] | (RefSeq) phosphatidylinositol 3,4,5-trisphosphate 3-phosphatase and dual-specificity protein phosphatase PTEN	[TR]	--	T	Signal transduction mechanisms
Z1RXDB	[E]	K17756|0|mtr:MTR_8g072210|K17756 long-chain-alcohol oxidase [EC:1.1.3.20] | (RefSeq) long-chain-alcohol oxidase FAO1-like protein	--	Long-chain-alcohol oxidase FAO4A GN=FAO4A OS=Arabidopsis thaliana (Mouse-ear cress) PE=3 SV=2	R	General function prediction only
Arachis_hypogaea_newGene_23804	--	--	[P]	Calcium uptake protein, mitochondrial OS=Arabidopsis thaliana OX=3702 GN=MICU PE=2 SV=1	S	Function unknown
LI75FD	--	--	--	--	R	General function prediction only
WYY2PB	[RTKL]	--	--	LRR receptor-like serine/threonine-protein kinase HSL2 (Precursor) GN=HSL2 OS=Arabidopsis thaliana (Mouse-ear cress) PE=2 SV=1	T	Signal transduction mechanisms
R65J70	--	--	--	Probable WRKY transcription factor 35 GN=WRKY35 OS=Arabidopsis thaliana (Mouse-ear cress) PE=2 SV=1	K	Transcription
QQS0V2	--	--	--	Non-specific lipid transfer protein GPI-anchored 1 (Precursor) GN=LTPG1 OS=Arabidopsis thaliana (Mouse-ear cress) PE=1 SV=1	R	General function prediction only
6H02CM	--	--	[R]	Putative pentatricopeptide repeat-containing protein At1g56570 GN=PCMP-E64 OS=Arabidopsis thaliana (Mouse-ear cress) PE=3 SV=1	R	General function prediction only
TWH29W	--	--	--	Transcription factor bHLH25 GN=T28I19.130 OS=Arabidopsis thaliana (Mouse-ear cress) PE=2 SV=2	--	--
QGQ977	--	--	--	--	S	Function unknown
KD1TI7	[L]	K02210|0|cam:101499469|K02210 DNA replication licensing factor MCM7 [EC:3.6.4.12] | (RefSeq) DNA replication licensing factor MCM7	[L]	DNA replication licensing factor MCM7 OS=Arabidopsis thaliana (Mouse-ear cress) PE=1 SV=2	L	Replication, recombination and repair
JC35X6	--	--	--	Serine/threonine-protein phosphatase 7 long form homolog GN=At1g48120 OS=Arabidopsis thaliana (Mouse-ear cress) PE=2 SV=1	R	General function prediction only
SS16UG	--	--	[A]	Zinc finger CCCH domain-containing protein 18 OS=Oryza sativa subsp. japonica (Rice) PE=2 SV=1	A	RNA processing and modification
KF94VL	[KAD]	--	[K]	Transcription factor MYB86 GN=F21E10.4 OS=Arabidopsis thaliana (Mouse-ear cress) PE=2 SV=1	K	Transcription
PPG341	[H]	K06133|3.86406e-141|gmx:100775352|K06133 4'-phosphopantetheinyl transferase [EC:2.7.8.-] | (RefSeq) L-aminoadipate-semialdehyde dehydrogenase-phosphopantetheinyl transferase-like	[EH]	--	EH	Amino acid transport and metabolism;; Coenzyme transport and metabolism
P18RTP	[I]	K11778|1.73817e-134|mtr:MTR_8g073540|K11778 ditrans,polycis-polyprenyl diphosphate synthase [EC:2.5.1.87] | (RefSeq) undecaprenyl pyrophosphate synthase	[I]	Dehydrodolichyl diphosphate synthase 6 GN=At2g17570 OS=Arabidopsis thaliana (Mouse-ear cress) PE=2 SV=2	I	Lipid transport and metabolism
1CD59K	--	--	[R]	--	R	General function prediction only
XD3PB3	--	--	--	--	--	--
0J418G	--	--	--	--	S	Function unknown
U48W6H	--	--	--	--	R	General function prediction only
UL7UL4	[N]	--	[U]	Vacuolar protein sorting-associated protein 2 homolog 1 GN=T12H3.8 OS=Arabidopsis thaliana (Mouse-ear cress) PE=1 SV=2	U	Intracellular trafficking, secretion, and vesicular transport
YABM9E	--	--	[E]	GABA transporter 1 GN=T23G18.9 OS=Arabidopsis thaliana (Mouse-ear cress) PE=1 SV=1	E	Amino acid transport and metabolism
4H9MWH	--	--	--	Miraculin (Precursor) OS=Synsepalum dulcificum (Miracle fruit) PE=1 SV=3	R	General function prediction only
21ET8L	[S]	K11145|2.92193e-114|mtr:MTR_2g100220|K11145 ribonuclease III family protein [EC:3.1.26.-] | (RefSeq) ribonuclease III domain protein	--	--	S	Function unknown
PU4PH6	--	K12492|3.37475e-69|cic:CICLE_v10012277mg|K12492 ADP-ribosylation factor GTPase-activating protein 1 | (RefSeq) hypothetical protein	[TUZ]	Probable ADP-ribosylation factor GTPase-activating protein AGD6 GN=F5K20.10 OS=Arabidopsis thaliana (Mouse-ear cress) PE=1 SV=1	T	Signal transduction mechanisms
QB24XE	--	--	--	--	--	--
JL1WEN	--	--	[L]	--	L	Replication, recombination and repair
Arachis_hypogaea_newGene_17578	--	--	--	--	S	Function unknown
9Y6ZZD	[RTKL]	--	[T]	Serine/threonine-protein kinase EDR1 GN=F22O13.20 OS=Arabidopsis thaliana (Mouse-ear cress) PE=1 SV=1	T	Signal transduction mechanisms
200WTN	--	--	--	Phytosulfokine-beta (Precursor) GN=T16K5.130 OS=Arabidopsis thaliana (Mouse-ear cress) PE=2 SV=2	R	General function prediction only
01W0YK	--	K08493|2.81767e-18|vvi:100248505|K08493 vesicle transport through interaction with t-SNAREs 1 | (RefSeq) vesicle transport v-SNARE 13	[U]	Vesicle transport v-SNARE 12 GN=T24P13.5 OS=Arabidopsis thaliana (Mouse-ear cress) PE=1 SV=3	U	Intracellular trafficking, secretion, and vesicular transport
LPW13R	--	--	[R]	--	R	General function prediction only
7EM6TL	--	--	--	--	S	Function unknown
EI642X	--	--	[TZ]	Formin-like protein 11 (Precursor) GN=FH11 OS=Arabidopsis thaliana (Mouse-ear cress) PE=2 SV=1	TZ	Signal transduction mechanisms;; Cytoskeleton
BKZC9D	--	--	--	--	S	Function unknown
8UCU24	--	K09422|8.3316e-28|mtr:MTR_4g121460|K09422 myb proto-oncogene protein, plant | (RefSeq) myb transcription factor	[K]	Myb-related protein P GN=P OS=Zea mays (Maize) PE=2 SV=1	K	Transcription
KU99UR	--	K15014|0|cam:101494927|K15014 solute carrier family 29 (equilibrative nucleoside transporter), member 1/2/3 | (RefSeq) equilibrative nucleotide transporter 3-like	[F]	Equilibrative nucleotide transporter 3 OS=Arabidopsis thaliana (Mouse-ear cress) PE=1 SV=1	P	Inorganic ion transport and metabolism
1WZ43C	[U]	K03217|0|gmx:100802546|K03217 YidC/Oxa1 family membrane protein insertase | (RefSeq) ALBINO3-like protein 1, chloroplastic	[OU]	ALBINO3-like protein 1, chloroplastic (Precursor) OS=Arabidopsis thaliana (Mouse-ear cress) PE=2 SV=3	U	Intracellular trafficking, secretion, and vesicular transport
C1DBA7	--	--	--	--	S	Function unknown
K9R0J3	[RTKL]	K20714|6.79474e-179|cam:101501979|K20714 serine/threonine-protein kinase OXI1 [EC:2.7.11.1] | (RefSeq) serine/threonine-protein kinase OXI1-like	[R]	Serine/threonine-protein kinase OXI1 GN=At3g25250 OS=Arabidopsis thaliana (Mouse-ear cress) PE=1 SV=1	T	Signal transduction mechanisms
068ZGN	--	--	--	--	S	Function unknown
Arachis_hypogaea_newGene_8400	--	--	--	--	--	--
THM8XC	--	--	--	--	--	--
Arachis_hypogaea_newGene_9466	--	K20178|1.72937e-17|pop:POPTR_0014s10130g|K20178 vacuolar protein sorting-associated protein 8 | (RefSeq) POPTRDRAFT_774563; hypothetical protein	--	--	S	Function unknown
6X8TD8	--	--	[T]	Disease resistance protein At4g27190 GN=At4g27190 OS=Arabidopsis thaliana (Mouse-ear cress) PE=2 SV=1	T	Signal transduction mechanisms
Arachis_hypogaea_newGene_14948	--	--	--	LOB domain-containing protein 18 OS=Arabidopsis thaliana OX=3702 GN=LBD18 PE=1 SV=2	S	Function unknown
08VBYE	--	--	[P]	--	P	Inorganic ion transport and metabolism
YG877J	--	--	--	--	--	--
FPX6WQ	--	--	--	Scarecrow-like protein 14 GN=SCL14 OS=Arabidopsis thaliana (Mouse-ear cress) PE=2 SV=2	R	General function prediction only
5S9WAC	[I]	K13523|2.88454e-168|pvu:PHAVU_005G147900g|K13523 lysophosphatidic acid acyltransferase / lysophosphatidylinositol acyltransferase [EC:2.3.1.51 2.3.1.-] | (RefSeq) hypothetical protein	[I]	1-acyl-sn-glycerol-3-phosphate acyltransferase 3 GN=F11M15.12 OS=Arabidopsis thaliana (Mouse-ear cress) PE=2 SV=1	I	Lipid transport and metabolism
3A37EK	--	--	[MW]	Fasciclin-like arabinogalactan protein 15 (Precursor) GN=FLA15 OS=Arabidopsis thaliana (Mouse-ear cress) PE=2 SV=1	MW	Cell wall/membrane/envelope biogenesis;; Extracellular structures
Q80APQ	[S]	K13519|0|pvu:PHAVU_003G212400g|K13519 lysophospholipid acyltransferase [EC:2.3.1.51 2.3.1.23 2.3.1.-] | (RefSeq) hypothetical protein	[S]	Lysophospholipid acyltransferase 1 GN=T12C24.17 OS=Arabidopsis thaliana (Mouse-ear cress) PE=1 SV=1	I	Lipid transport and metabolism
Y1EIY6	--	--	[QI]	Alkane hydroxylase MAH1 {ECO:0000303|PubMed:17905869} OS=Arabidopsis thaliana (Mouse-ear cress) PE=2 SV=1	Q	Secondary metabolites biosynthesis, transport and catabolism
GCX8RD	--	--	[R]	Putative ribonuclease H protein At1g65750 GN=At1g65750 OS=Arabidopsis thaliana (Mouse-ear cress) PE=3 SV=1	R	General function prediction only
RCM2J0	--	--	--	UPF0496 protein At1g20180 GN=At1g20180 OS=Arabidopsis thaliana (Mouse-ear cress) PE=2 SV=2	S	Function unknown
2UKF0F	--	--	--	--	--	--
S6MN3P	--	--	--	--	R	General function prediction only
D73BWA	--	--	--	--	S	Function unknown
W4PN6B	[M]	--	[G]	--	G	Carbohydrate transport and metabolism
Arachis_hypogaea_newGene_8237	--	K09286|9.11326e-155|adu:107469167|K09286 EREBP-like factor | (RefSeq) ethylene-responsive transcription factor RAP2-4-like	--	Ethylene-responsive transcription factor RAP2-4 OS=Arabidopsis thaliana OX=3702 GN=RAP2-4 PE=1 SV=1	K	Transcription
JZ8AA6	--	K12194|3.23213e-70|cam:101493657|K12194 charged multivesicular body protein 4 | (RefSeq) vacuolar protein sorting-associated protein 32 homolog 2-like	[U]	Vacuolar protein sorting-associated protein 32 homolog 2 GN=At4g29160 OS=Arabidopsis thaliana (Mouse-ear cress) PE=1 SV=1	U	Intracellular trafficking, secretion, and vesicular transport
NVL122	--	--	[GOU]	GDP-mannose transporter GONST4 GN=GONST4 OS=Arabidopsis thaliana (Mouse-ear cress) PE=2 SV=1	GOU	Carbohydrate transport and metabolism;; Posttranslational modification, protein turnover, chaperones;; Intracellular trafficking, secretion, and vesicular transport
TR1UXP	--	--	--	--	S	Function unknown
ZJ2IZL	--	--	[S]	U-box domain-containing protein 3 GN=PUB3 OS=Arabidopsis thaliana (Mouse-ear cress) PE=2 SV=2	S	Function unknown
Q5UBLE	--	--	[G]	--	G	Carbohydrate transport and metabolism
C14DTV	--	--	--	--	S	Function unknown
V9MVEL	--	--	--	MLP-like protein 43 GN=MLP43 OS=Arabidopsis thaliana (Mouse-ear cress) PE=1 SV=1	--	--
Arachis_hypogaea_newGene_19270	--	--	--	LysM domain receptor-like kinase 3 OS=Medicago truncatula OX=3880 GN=LYK3 PE=1 SV=1	S	Function unknown
Arachis_hypogaea_newGene_17343	--	--	--	--	S	Function unknown
LUTV4U	[C]	--	[C]	ATP synthase subunit alpha, chloroplastic {ECO:0000255|HAMAP-Rule:MF_01346} OS=Atropa belladonna (Belladonna) PE=3 SV=1	R	General function prediction only
JYC2GZ	--	--	--	--	S	Function unknown
A5JBZH	--	K03256|0|gmx:100783601|K03256 tRNA (adenine-N(1)-)-methyltransferase non-catalytic subunit | (RefSeq) tRNA (adenine(58)-N(1))-methyltransferase non-catalytic subunit trm6-like	[J]	--	J	Translation, ribosomal structure and biogenesis
3M4LDN	[R]	K00574|1.69192e-26|tcc:TCM_020955|K00574 cyclopropane-fatty-acyl-phospholipid synthase [EC:2.1.1.79] | (RefSeq) Cyclopropane-fatty-acyl-phospholipid synthase isoform 1	--	Protoporphyrinogen oxidase, chloroplastic/mitochondrial (Precursor) GN=POX2 OS=Spinacia oleracea (Spinach) PE=1 SV=1	R	General function prediction only
A8J5UB	--	--	--	--	S	Function unknown
7EUZ15	--	--	--	F-box/kelch-repeat protein At3g23880 GN=At3g23880 OS=Arabidopsis thaliana (Mouse-ear cress) PE=2 SV=1	R	General function prediction only
H94RDL	--	--	--	--	S	Function unknown
BG9Q08	[O]	K07304|2.96387e-138|cam:101503910|K07304 peptide-methionine (S)-S-oxide reductase [EC:1.8.4.11] | (RefSeq) peptide methionine sulfoxide reductase-like	[O]	Peptide methionine sulfoxide reductase OS=Lactuca sativa (Garden lettuce) PE=2 SV=1	O	Posttranslational modification, protein turnover, chaperones
D3VH7D	--	--	--	--	S	Function unknown
35WN1A	--	--	--	F-box/FBD/LRR-repeat protein At5g56420 GN=At5g56420 OS=Arabidopsis thaliana (Mouse-ear cress) PE=2 SV=1	R	General function prediction only
WN7028	[V]	K05666|0|gmx:100811245|K05666 ATP-binding cassette, subfamily C (CFTR/MRP), member 2 | (RefSeq) ABC transporter C family member 3-like	[Q]	ABC transporter C family member 3 GN=MJG19.3 OS=Arabidopsis thaliana (Mouse-ear cress) PE=1 SV=1	Q	Secondary metabolites biosynthesis, transport and catabolism
Arachis_hypogaea_newGene_20157	--	--	[R]	Putative ribonuclease H protein At1g65750 OS=Arabidopsis thaliana OX=3702 GN=At1g65750 PE=3 SV=1	S	Function unknown
BTM1YE	--	K08907|1.82659e-147|pvu:PHAVU_004G071500g|K08907 light-harvesting complex I chlorophyll a/b binding protein 1 | (RefSeq) hypothetical protein	--	Chlorophyll a-b binding protein 6A, chloroplastic (Precursor) GN=CAB6A OS=Solanum lycopersicum (Tomato) PE=2 SV=1	R	General function prediction only
Arachis_hypogaea_newGene_16741	--	--	--	--	--	--
Arachis_hypogaea_newGene_9276	--	--	--	--	--	--
BX6JSV	[J]	--	[J]	Putative pumilio homolog 7, chloroplastic (Precursor) GN=APUM7 OS=Arabidopsis thaliana (Mouse-ear cress) PE=3 SV=2	J	Translation, ribosomal structure and biogenesis
D0UAXJ	--	--	[R]	Pentatricopeptide repeat-containing protein At5g39350 GN=PCMP-E16 OS=Arabidopsis thaliana (Mouse-ear cress) PE=2 SV=1	R	General function prediction only
FDLX2Z	[M]	K06119|0|gmx:100780899|K06119 sulfoquinovosyltransferase [EC:2.4.1.-] | (RefSeq) sulfoquinovosyl transferase SQD2	[MOI]	--	IMO	Lipid transport and metabolism;; Cell wall/membrane/envelope biogenesis;; Posttranslational modification, protein turnover, chaperones
0U56EU	--	--	--	--	O	Posttranslational modification, protein turnover, chaperones
L615XT	[E]	K00827|0|mtr:MTR_7g072420|K00827 alanine-glyoxylate transaminase / (R)-3-amino-2-methylpropionate-pyruvate transaminase [EC:2.6.1.44 2.6.1.40] | (RefSeq) alanine-glyoxylate aminotransferase-like protein	[E]	Alanine--glyoxylate aminotransferase 2 homolog 3, mitochondrial (Precursor) GN=At3g08860 OS=Arabidopsis thaliana (Mouse-ear cress) PE=2 SV=1	E	Amino acid transport and metabolism
FRHN34	[GEPR]	K08150|0|pvu:PHAVU_009G216100g|K08150 MFS transporter, SP family, solute carrier family 2 (myo-inositol transporter), member 13 | (RefSeq) hypothetical protein	[R]	Probable inositol transporter 2 GN=INT2 OS=Arabidopsis thaliana (Mouse-ear cress) PE=1 SV=1	R	General function prediction only
Arachis_hypogaea_newGene_7941	--	--	--	--	--	--
Arachis_hypogaea_newGene_20802	--	--	--	--	S	Function unknown
SP4BGW	--	--	--	--	S	Function unknown
R7RA12	--	--	[A]	Probable pre-mRNA-splicing factor ATP-dependent RNA helicase GN=At2g47250 OS=Arabidopsis thaliana (Mouse-ear cress) PE=2 SV=1	A	RNA processing and modification
V5YKW3	--	--	--	Uncharacterized protein ORF91 OS=Phalaenopsis aphrodite subsp. formosana (Moth orchid) PE=4 SV=1	S	Function unknown
GU0KAK	[O]	--	--	Chaperone protein dnaJ 49 OS=Arabidopsis thaliana (Mouse-ear cress) PE=2 SV=2	O	Posttranslational modification, protein turnover, chaperones
JA8VII	--	K08341|7.81648e-71|gmx:100499835|K08341 GABA(A) receptor-associated protein | (RefSeq) uncharacterized LOC100499835	[Z]	Autophagy-related protein 8f (Precursor) OS=Arabidopsis thaliana (Mouse-ear cress) PE=2 SV=1	Z	Cytoskeleton
JJ1LEU	[D]	--	[BDL]	Structural maintenance of chromosomes protein 5 GN=F1N13.60 OS=Arabidopsis thaliana (Mouse-ear cress) PE=2 SV=1	BDL	Chromatin structure and dynamics;; Cell cycle control, cell division, chromosome partitioning;; Replication, recombination and repair
B8VWLB	[RTKL]	--	--	Mitogen-activated protein kinase kinase kinase YODA GN=YDA OS=Arabidopsis thaliana (Mouse-ear cress) PE=1 SV=1	T	Signal transduction mechanisms
Arachis_hypogaea_newGene_2407	--	--	--	--	--	--
LUG27M	[Z]	K07375|8.49055e-73|mdm:103407673|K07375 tubulin beta | (RefSeq) tubulin beta-2 chain-like	[Z]	Tubulin beta-3 chain (Fragment) GN=TUBB3 OS=Anemia phyllitidis (Fern) PE=2 SV=1	Z	Cytoskeleton
4L7A6H	--	--	--	--	S	Function unknown
ZFUC3L	[O]	--	--	Cytochrome c biogenesis protein CcsA {ECO:0000255|HAMAP-Rule:MF_01391} OS=Lotus japonicus (Lotus corniculatus var. japonicus) PE=3 SV=1	S	Function unknown
GW3WU5	[K]	K09419|2.86904e-131|gmx:100778558|K09419 heat shock transcription factor, other eukaryote | (RefSeq) HSF; heat stress transcription factor A-2	[K]	Heat stress transcription factor A-2 GN=T19L18.4 OS=Arabidopsis thaliana (Mouse-ear cress) PE=1 SV=1	K	Transcription
884D9P	--	--	[C]	Uncharacterized protein At2g39795, mitochondrial (Precursor) GN=At2g39795 OS=Arabidopsis thaliana (Mouse-ear cress) PE=2 SV=1	C	Energy production and conversion
YXHH77	--	--	--	F-box/FBD/LRR-repeat protein At5g56420 GN=At5g56420 OS=Arabidopsis thaliana (Mouse-ear cress) PE=2 SV=1	R	General function prediction only
B60469	[R]	--	[R]	Zinc finger CCCH domain-containing protein 39 GN=At3g19360 OS=Arabidopsis thaliana (Mouse-ear cress) PE=2 SV=1	R	General function prediction only
TQN08P	--	--	--	Probable WRKY transcription factor 64 GN=WRKY64 OS=Arabidopsis thaliana (Mouse-ear cress) PE=2 SV=1	R	General function prediction only
5L797S	--	--	[R]	--	R	General function prediction only
6JGL55	--	--	--	Ocs element-binding factor 1 GN=OBF1 OS=Zea mays (Maize) PE=2 SV=2	K	Transcription
KDQ8ZI	[P]	K14950|0|gmx:100789385|K14950 cation-transporting ATPase 13A1 [EC:3.6.3.-] | (RefSeq) probable manganese-transporting ATPase PDR2	[P]	Probable manganese-transporting ATPase PDR2 GN=MQM1.11 OS=Arabidopsis thaliana (Mouse-ear cress) PE=1 SV=1	P	Inorganic ion transport and metabolism
RZT26T	--	--	--	Probable LRR receptor-like serine/threonine-protein kinase At1g06840 (Precursor) GN=At1g06840 OS=Arabidopsis thaliana (Mouse-ear cress) PE=2 SV=2	T	Signal transduction mechanisms
538NCA	[Z]	K11498|0|cam:101511344|K11498 centromeric protein E | (RefSeq) kinesin-related protein 11-like	[Z]	Kinesin-like protein NACK1 GN=NACK1 OS=Nicotiana tabacum (Common tobacco) PE=1 SV=1	Z	Cytoskeleton
V7PDQ5	--	--	[B]	Paired amphipathic helix protein Sin3-like 4 GN=SNL4 OS=Arabidopsis thaliana (Mouse-ear cress) PE=3 SV=3	B	Chromatin structure and dynamics
05GVWZ	[O]	K08653|0|gmx:100819188|K08653 membrane-bound transcription factor site-1 protease [EC:3.4.21.112] | (RefSeq) MBTPS1; subtilisin-like protease SBT6.1	[O]	CO(2)-response secreted protease {ECO:0000303|PubMed:25043023} (Precursor) OS=Arabidopsis thaliana (Mouse-ear cress) PE=2 SV=1	O	Posttranslational modification, protein turnover, chaperones
NJDY38	[G]	--	[R]	Protein STRICTOSIDINE SYNTHASE-LIKE 5 {ECO:0000303|PubMed:10777701} (Precursor) OS=Arabidopsis thaliana (Mouse-ear cress) PE=2 SV=1	R	General function prediction only
AY33HF	[E]	K00547|1.68804e-73|pvu:PHAVU_007G0603001|K00547 homocysteine S-methyltransferase [EC:2.1.1.10] | (RefSeq) hypothetical protein	[E]	Homocysteine S-methyltransferase 4 GN=HMT-4 OS=Zea mays (Maize) PE=2 SV=1	E	Amino acid transport and metabolism
DID5FL	--	--	--	--	--	--
Arachis_hypogaea_newGene_6637	--	--	--	Uncharacterized protein At5g64816 OS=Arabidopsis thaliana OX=3702 GN=At5g64816 PE=2 SV=1	S	Function unknown
KQ3EB3	--	--	--	--	S	Function unknown
Arachis_hypogaea_newGene_3186	--	--	[R]	Pentatricopeptide repeat-containing protein At5g66520 OS=Arabidopsis thaliana OX=3702 GN=PCMP-H61 PE=2 SV=1	S	Function unknown
CJMR3A	[J]	K02936|3.75097e-146|pvu:PHAVU_011G031900g|K02936 large subunit ribosomal protein L7Ae | (RefSeq) hypothetical protein	[J]	60S ribosomal protein L7a OS=Oryza sativa subsp. japonica (Rice) PE=2 SV=1	J	Translation, ribosomal structure and biogenesis
QLA0RI	--	--	[K]	Agamous-like MADS-box protein AGL62 GN=AGL62 OS=Arabidopsis thaliana (Mouse-ear cress) PE=1 SV=1	K	Transcription
24DU69	[I]	K01592|6.2748e-41|gmx:100787822|K01592 tyrosine decarboxylase [EC:4.1.1.25] | (RefSeq) tyrosine/DOPA decarboxylase 2-like	[E]	Tyrosine decarboxylase GN=TYDC5 OS=Papaver somniferum (Opium poppy) PE=2 SV=1	E	Amino acid transport and metabolism
RN34UY	[F]	K10807|3.44036e-16|crb:CARUB_v10022655mg|K10807 ribonucleoside-diphosphate reductase subunit M1 [EC:1.17.4.1] | (RefSeq) hypothetical protein	[F]	Ribonucleoside-diphosphate reductase large subunit {ECO:0000303|PubMed:10542051} OS=Arabidopsis thaliana (Mouse-ear cress) PE=1 SV=1	F	Nucleotide transport and metabolism
TSPN6R	--	K20715|6.14353e-13|mtr:MTR_4g061610|K20715 phototropin [EC:2.7.11.1] | (RefSeq) nonphototropic hypocotyl protein	--	Phototropin-1 GN=T6D9_110 OS=Arabidopsis thaliana (Mouse-ear cress) PE=1 SV=1	T	Signal transduction mechanisms
5BUI92	--	--	[R]	Pentatricopeptide repeat-containing protein At1g79490, mitochondrial (Precursor) GN=EMB2217 OS=Arabidopsis thaliana (Mouse-ear cress) PE=2 SV=1	R	General function prediction only
F2WDVD	--	K01408|0|gmx:100804856|K01408 insulysin [EC:3.4.24.56] | (RefSeq) zinc-metallopeptidase, peroxisomal	[O]	Zinc-metallopeptidase, peroxisomal GN=PXM16 OS=Arabidopsis thaliana (Mouse-ear cress) PE=2 SV=1	O	Posttranslational modification, protein turnover, chaperones
6UD7AX	--	K13162|0|gmx:100786076|K13162 poly(rC)-binding protein 2/3/4 | (RefSeq) KH domain-containing protein At4g18375-like	[AR]	KH domain-containing protein At4g18375 GN=At4g18375 OS=Arabidopsis thaliana (Mouse-ear cress) PE=2 SV=1	A	RNA processing and modification
66CB8L	[O]	K09578|3.99232e-73|tcc:TCM_000228|K09578 peptidyl-prolyl cis-trans isomerase NIMA-interacting 1 [EC:5.2.1.8] | (RefSeq) Peptidylprolyl cis/trans isomerase	[O]	Peptidyl-prolyl cis-trans isomerase Pin1 GN=PIN1 OS=Malus domestica (Apple) PE=2 SV=1	O	Posttranslational modification, protein turnover, chaperones
262DHG	--	--	[S]	--	S	Function unknown
EXG4FA	--	--	[O]	Transcription factor DIVARICATA GN=DIVARICATA OS=Antirrhinum majus (Garden snapdragon) PE=2 SV=1	K	Transcription
XSQK7Q	[V]	--	[Q]	ABC transporter C family member 5 GN=F20D22.11 OS=Arabidopsis thaliana (Mouse-ear cress) PE=2 SV=2	Q	Secondary metabolites biosynthesis, transport and catabolism
R51DI5	[MG]	K02377|0|pvu:PHAVU_008G090200g|K02377 GDP-L-fucose synthase [EC:1.1.1.271] | (RefSeq) hypothetical protein	[GO]	Putative GDP-L-fucose synthase 2 GN=GER2 OS=Arabidopsis thaliana (Mouse-ear cress) PE=1 SV=1	G	Carbohydrate transport and metabolism
Z5RL33	--	--	--	--	--	--
ZKP9NK	--	K00889|2.11449e-113|gmx:100781141|K00889 1-phosphatidylinositol-4-phosphate 5-kinase [EC:2.7.1.68] | (RefSeq) phosphatidylinositol 4-phosphate 5-kinase 5-like	[T]	Phosphatidylinositol 4-phosphate 5-kinase 4 GN=PIP5K4 OS=Arabidopsis thaliana (Mouse-ear cress) PE=3 SV=1	S	Function unknown
TR14KI	[R]	--	[R]	ABC transporter F family member 5 GN=MXK3.6 OS=Arabidopsis thaliana (Mouse-ear cress) PE=2 SV=1	R	General function prediction only
M99GRU	--	--	[T]	Putative disease resistance RPP13-like protein 1 GN=RPPL1 OS=Arabidopsis thaliana (Mouse-ear cress) PE=3 SV=1	T	Signal transduction mechanisms
UX1VFS	[J]	--	--	Putative cytochrome c biosynthesis ccmC-like mitochondrial protein GN=AtMg00900 OS=Arabidopsis thaliana (Mouse-ear cress) PE=2 SV=4	S	Function unknown
HIDG7R	[J]	K02899|3.07321e-24|gmx:100801145|K02899 large subunit ribosomal protein L27 | (RefSeq) 50S ribosomal protein L27, chloroplastic-like	[J]	50S ribosomal protein L27, chloroplastic (Precursor) OS=Oryza sativa subsp. japonica (Rice) PE=2 SV=1	J	Translation, ribosomal structure and biogenesis
1P0VBS	--	--	--	UPF0481 protein At3g47200 GN=At3g47200 OS=Arabidopsis thaliana (Mouse-ear cress) PE=2 SV=1	S	Function unknown
LDCT88	--	--	--	Probable LRR receptor-like serine/threonine-protein kinase At3g47570 (Precursor) GN=At3g47570 OS=Arabidopsis thaliana (Mouse-ear cress) PE=2 SV=1	T	Signal transduction mechanisms
MXVN5B	--	--	--	--	C	Energy production and conversion
5C0RMJ	[F]	K00876|0|gmx:100792258|K00876 uridine kinase [EC:2.7.1.48] | (RefSeq) uridine kinase-like protein 3	[TZ]	Putative uracil phosphoribosyltransferase GN=M3E9.60 OS=Arabidopsis thaliana (Mouse-ear cress) PE=2 SV=2	F	Nucleotide transport and metabolism
P1R172	[R]	--	--	--	S	Function unknown
3P9T7M	--	--	[S]	--	S	Function unknown
1G50NI	--	--	--	LRR receptor-like serine/threonine-protein kinase GSO2 (Precursor) GN=K23L20.3 OS=Arabidopsis thaliana (Mouse-ear cress) PE=2 SV=2	T	Signal transduction mechanisms
I90E8N	--	--	--	--	S	Function unknown
5VC0H5	--	--	--	--	R	General function prediction only
XG19R5	[GER]	K15275|0|cam:101508290|K15275 solute carrier family 35 (UDP-galactose transporter), member B1 | (RefSeq) UDP-galactose/UDP-glucose transporter 3	[G]	UDP-galactose/UDP-glucose transporter 3 GN=F14L17.13 OS=Arabidopsis thaliana (Mouse-ear cress) PE=1 SV=1	G	Carbohydrate transport and metabolism
W9N7XY	--	K16292|0|gmx:100800823|K16292 KDEL-tailed cysteine endopeptidase [EC:3.4.22.-] | (RefSeq) senescence-specific cysteine protease SAG39-like	[O]	Senescence-specific cysteine protease SAG39 {ECO:0000305} (Precursor) OS=Oryza sativa subsp. indica (Rice) PE=3 SV=1	O	Posttranslational modification, protein turnover, chaperones
2Y4S4L	[L]	K10866|0|cmo:103483462|K10866 DNA repair protein RAD50 [EC:3.6.-.-] | (RefSeq) DNA repair protein RAD50	[L]	DNA repair protein RAD50 GN=RAD50 OS=Arabidopsis thaliana (Mouse-ear cress) PE=1 SV=2	L	Replication, recombination and repair
S8DP3D	--	K01535|0|gmx:100796240|K01535 H+-transporting ATPase [EC:3.6.3.6] | (RefSeq) ATPase 9, plasma membrane-type-like	[P]	ATPase 9, plasma membrane-type GN=AHA9 OS=Arabidopsis thaliana (Mouse-ear cress) PE=2 SV=2	P	Inorganic ion transport and metabolism
Arachis_hypogaea_newGene_763	--	--	--	Transcription factor TCP8 OS=Arabidopsis thaliana OX=3702 GN=TCP8 PE=1 SV=1	--	--
DDPG02	--	--	[R]	Protein SHOOT GRAVITROPISM 5 GN=At2g01940 OS=Arabidopsis thaliana (Mouse-ear cress) PE=1 SV=1	R	General function prediction only
RSVC5I	--	--	--	Transcription factor bHLH25 GN=T28I19.130 OS=Arabidopsis thaliana (Mouse-ear cress) PE=2 SV=2	K	Transcription
FB1FM8	--	K00993|0|pvu:PHAVU_001G2098000|K00993 ethanolaminephosphotransferase [EC:2.7.8.1] | (RefSeq) hypothetical protein	[I]	Choline/ethanolaminephosphotransferase 1 GN=AAPT1 OS=Arabidopsis thaliana (Mouse-ear cress) PE=1 SV=1	I	Lipid transport and metabolism
HEVW6A	--	K01051|0|gmx:100781697|K01051 pectinesterase [EC:3.1.1.11] | (RefSeq) pectinesterase 2-like	--	Pectinesterase 2 (Precursor) GN=PECS-2.1 OS=Citrus sinensis (Sweet orange) PE=2 SV=1	G	Carbohydrate transport and metabolism
R129EM	[R]	--	--	Putative E3 ubiquitin-protein ligase XBAT31 GN=XBAT31 OS=Arabidopsis thaliana (Mouse-ear cress) PE=2 SV=1	O	Posttranslational modification, protein turnover, chaperones
Arachis_hypogaea_newGene_7994	--	--	--	Auxin response factor 6 OS=Arabidopsis thaliana OX=3702 GN=ARF6 PE=1 SV=2	K	Transcription
Q7XXA2	[J]	K15340|0|gmx:100790844|K15340 DNA cross-link repair 1A protein | (RefSeq) DNA cross-link repair protein SNM1	[L]	DNA cross-link repair protein SNM1 GN=SNM1 OS=Arabidopsis thaliana (Mouse-ear cress) PE=2 SV=1	L	Replication, recombination and repair
W46EB0	--	--	--	Inactive disease resistance protein RPS4 {ECO:0000303|PubMed:10571887} GN=RPS4 OS=Arabidopsis thaliana (Mouse-ear cress) PE=3 SV=1	S	Function unknown
4X43I0	[L]	K02684|0|tcc:TCM_016451|K02684 DNA primase small subunit [EC:2.7.7.-] | (RefSeq) DNA primase isoform 1	[L]	--	L	Replication, recombination and repair
ZUJ3H1	--	K01488|5.16699e-13|vvi:100252204|K01488 adenosine deaminase [EC:3.5.4.4] | (RefSeq) adenosine deaminase-like protein	[F]	Phospholipase A I GN=PLA1 OS=Arabidopsis thaliana (Mouse-ear cress) PE=2 SV=1	F	Nucleotide transport and metabolism
T33SQZ	--	K16615|0|gmx:100813266|K16615 actin-related protein 7, plant | (RefSeq) actin-related protein 7-like	[Z]	Actin-related protein 7 GN=ARP7 OS=Arabidopsis thaliana (Mouse-ear cress) PE=1 SV=1	Z	Cytoskeleton
EM1NUG	--	--	--	--	S	Function unknown
QWVG1Y	--	--	[R]	Pentatricopeptide repeat-containing protein At2g20710, mitochondrial (Precursor) GN=At2g20710 OS=Arabidopsis thaliana (Mouse-ear cress) PE=2 SV=1	R	General function prediction only
V01K32	--	--	[Q]	ABC transporter C family member 4 GN=F17A22.19 OS=Arabidopsis thaliana (Mouse-ear cress) PE=2 SV=2	Q	Secondary metabolites biosynthesis, transport and catabolism
IA9KE4	[E]	--	--	Stem-specific protein TSJT1 GN=TSJT1 OS=Nicotiana tabacum (Common tobacco) PE=2 SV=1	S	Function unknown
87AL67	--	--	--	Ethylene-responsive transcription factor ERF106 GN=ERF106 OS=Arabidopsis thaliana (Mouse-ear cress) PE=2 SV=1	K	Transcription
4YZ4FI	--	--	--	Probable terpene synthase 2 GN=TPS2 OS=Ricinus communis (Castor bean) PE=3 SV=1	R	General function prediction only
7UHE22	--	K16732|0|gmx:100802858|K16732 protein regulator of cytokinesis 1 | (RefSeq) 65-kDa microtubule-associated protein 3-like	[DZ]	65-kDa microtubule-associated protein 4 GN=MAP65-4 OS=Arabidopsis thaliana (Mouse-ear cress) PE=1 SV=2	DZ	Cell cycle control, cell division, chromosome partitioning;; Cytoskeleton
1A4FY7	--	--	[U]	Exocyst complex component EXO70B1 GN=EXO70B1 OS=Arabidopsis thaliana (Mouse-ear cress) PE=1 SV=1	U	Intracellular trafficking, secretion, and vesicular transport
RSD13X	[J]	--	--	50S ribosomal protein L31, chloroplastic (Precursor) GN=F1B16.11 OS=Arabidopsis thaliana (Mouse-ear cress) PE=2 SV=1	J	Translation, ribosomal structure and biogenesis
8TW3UI	--	--	--	--	S	Function unknown
78X8E3	--	--	[R]	--	R	General function prediction only
TBA1JX	[F]	K00939|0|pvu:PHAVU_009G208900g|K00939 adenylate kinase [EC:2.7.4.3] | (RefSeq) hypothetical protein	[F]	Adenylate kinase 5, chloroplastic (Precursor) GN=At5g35170 OS=Arabidopsis thaliana (Mouse-ear cress) PE=1 SV=1	F	Nucleotide transport and metabolism
D52S1Z	[R]	K04125|1.49776e-127|gmx:100793950|K04125 gibberellin 2-oxidase [EC:1.14.11.13] | (RefSeq) gibberellin 2-beta-dioxygenase 8-like	[QR]	Gibberellin 2-beta-dioxygenase 8 GN=GA2OX8 OS=Arabidopsis thaliana (Mouse-ear cress) PE=1 SV=2	R	General function prediction only
AJQ8X7	--	--	[R]	Pentatricopeptide repeat-containing protein At5g06540 GN=PCMP-H88 OS=Arabidopsis thaliana (Mouse-ear cress) PE=3 SV=1	R	General function prediction only
Arachis_hypogaea_newGene_18948	--	--	--	--	--	--
N2VJYT	[IQ]	--	[CIQ]	Acyl carrier protein 1, chloroplastic (Precursor) GN=ACP1 OS=Casuarina glauca (Swamp oak) PE=2 SV=1	I	Lipid transport and metabolism
IG2N33	--	K10712|3.83797e-13|gmx:100805101|K10712 cysteamine dioxygenase [EC:1.13.11.19] | (RefSeq) 2-aminoethanethiol dioxygenase-like	[S]	--	S	Function unknown
NJFH75	--	--	--	--	--	--
E3RCDR	--	--	--	Putative expansin-B2 (Precursor) OS=Arabidopsis thaliana (Mouse-ear cress) PE=3 SV=2	R	General function prediction only
L59R0S	--	K13754|1.24251e-58|gmx:100775437|K13754 solute carrier family 24 (sodium/potassium/calcium exchanger), member 6 | (RefSeq) cation/calcium exchanger 5	[P]	Cation/calcium exchanger 5 GN=F7G19.17 OS=Arabidopsis thaliana (Mouse-ear cress) PE=2 SV=1	P	Inorganic ion transport and metabolism
SSYA5T	--	K10268|3.70589e-152|pvu:PHAVU_001G152400g|K10268 F-box and leucine-rich repeat protein 2/20 | (RefSeq) hypothetical protein	[R]	F-box protein SKIP17 GN=SKIP17 OS=Arabidopsis thaliana (Mouse-ear cress) PE=1 SV=1	R	General function prediction only
Z2UDZG	[BQ]	--	[B]	Histone deacetylase 8 GN=HDA8 OS=Arabidopsis thaliana (Mouse-ear cress) PE=2 SV=1	B	Chromatin structure and dynamics
1DGF2A	--	--	[OK]	E3 ubiquitin-protein ligase UPL1 GN=UPL1 OS=Arabidopsis thaliana (Mouse-ear cress) PE=1 SV=3	S	Function unknown
0G8G64	--	--	--	--	R	General function prediction only
CYHU50	--	--	--	CRS2-associated factor 1, chloroplastic (Precursor) OS=Oryza sativa subsp. japonica (Rice) PE=2 SV=1	A	RNA processing and modification
Q9VT08	[RTKL]	--	[T]	Probable receptor-like protein kinase At5g47070 GN=At5g47070 OS=Arabidopsis thaliana (Mouse-ear cress) PE=1 SV=1	T	Signal transduction mechanisms
N24ETT	--	--	[R]	Auxilin-related protein 1 GN=At4g12780 OS=Arabidopsis thaliana (Mouse-ear cress) PE=1 SV=2	O	Posttranslational modification, protein turnover, chaperones
R187L3	[RTKL]	--	[R]	Protein kinase PVPK-1 OS=Phaseolus vulgaris (Kidney bean) PE=2 SV=1	T	Signal transduction mechanisms
BS9TRT	--	--	[R]	Pentatricopeptide repeat-containing protein At2g15690 GN=PCMP-H66 OS=Arabidopsis thaliana (Mouse-ear cress) PE=2 SV=2	S	Function unknown
G5MRUB	[N]	--	[U]	Vacuolar protein sorting-associated protein 2 homolog 1 GN=T12H3.8 OS=Arabidopsis thaliana (Mouse-ear cress) PE=1 SV=2	U	Intracellular trafficking, secretion, and vesicular transport
XYJ954	[R]	K13427|0|gmx:100798614|K13427 nitric-oxide synthase, plant [EC:1.14.13.39] | (RefSeq) NO-associated protein 1, chloroplastic/mitochondrial-like	[R]	NO-associated protein 1, chloroplastic/mitochondrial (Precursor) GN=T21L8.200 OS=Arabidopsis thaliana (Mouse-ear cress) PE=1 SV=1	H	Coenzyme transport and metabolism
BFQ1HQ	[RTKL]	K08857|0|pvu:PHAVU_005G120700g|K08857 NIMA (never in mitosis gene a)-related kinase 1/4/5 [EC:2.7.11.1] | (RefSeq) hypothetical protein	[R]	Serine/threonine-protein kinase Nek5 GN=F26G5.150 OS=Arabidopsis thaliana (Mouse-ear cress) PE=1 SV=1	T	Signal transduction mechanisms
Y9YNSN	[O]	K13525|0|cam:101502173|K13525 transitional endoplasmic reticulum ATPase | (RefSeq) cell division cycle protein 48 homolog	[O]	Cell division cycle protein 48 homolog GN=CDC48 OS=Glycine max (Soybean) PE=1 SV=1	O	Posttranslational modification, protein turnover, chaperones
Arachis_hypogaea_newGene_20052	--	--	[R]	--	S	Function unknown
YN16U1	--	K20291|7.27657e-79|pvu:PHAVU_009G258200g|K20291 conserved oligomeric Golgi complex subunit 4 | (RefSeq) hypothetical protein	[R]	Pentatricopeptide repeat-containing protein At4g01400, mitochondrial (Precursor) GN=At4g01400 OS=Arabidopsis thaliana (Mouse-ear cress) PE=2 SV=2	R	General function prediction only
K8EMZF	[J]	K01876|0|pvu:PHAVU_002G318600g|K01876 aspartyl-tRNA synthetase [EC:6.1.1.12] | (RefSeq) hypothetical protein	[J]	Lysine--tRNA ligase GN=LYSRS OS=Solanum lycopersicum (Tomato) PE=2 SV=1	J	Translation, ribosomal structure and biogenesis
9HUI2T	[Z]	K10357|4.78123e-21|cam:101509706|K10357 myosin V | (RefSeq) myosin-6-like	[Z]	Myosin-11 GN=T22H22.1 OS=Arabidopsis thaliana (Mouse-ear cress) PE=3 SV=1	Z	Cytoskeleton
59L8VF	--	--	--	--	S	Function unknown
R6N347	--	--	--	Auxin-induced protein X10A OS=Glycine max (Soybean) PE=2 SV=1	R	General function prediction only
CHR5JU	--	--	--	--	S	Function unknown
NKKF6S	--	--	[R]	--	R	General function prediction only
ZF534J	[S]	--	--	--	R	General function prediction only
KXIJ9T	--	--	--	--	S	Function unknown
I0605Y	[O]	K10592|0|gmx:100802630|K10592 E3 ubiquitin-protein ligase HUWE1 [EC:2.3.2.26] | (RefSeq) E3 ubiquitin-protein ligase UPL1-like	[OK]	E3 ubiquitin-protein ligase UPL1 GN=UPL1 OS=Arabidopsis thaliana (Mouse-ear cress) PE=1 SV=3	O	Posttranslational modification, protein turnover, chaperones
QV5TSY	--	--	--	Probable inactive leucine-rich repeat receptor-like protein kinase At3g03770 (Precursor) GN=At3g03770 OS=Arabidopsis thaliana (Mouse-ear cress) PE=2 SV=1	T	Signal transduction mechanisms
KJZW76	--	--	--	--	--	--
T9PEUM	--	--	--	B3 domain-containing protein REM19 GN=F13F21.8 OS=Arabidopsis thaliana (Mouse-ear cress) PE=1 SV=1	K	Transcription
E6G5ZN	--	--	[T]	--	T	Signal transduction mechanisms
8YRY2D	[J]	K02958|2.5323e-101|pvu:PHAVU_003G089200g|K02958 small subunit ribosomal protein S15e | (RefSeq) hypothetical protein	[J]	40S ribosomal protein S15 GN=OJ1046_F10.119 OS=Oryza sativa subsp. japonica (Rice) PE=2 SV=2	J	Translation, ribosomal structure and biogenesis
Arachis_hypogaea_newGene_3307	--	--	--	--	--	--
VNZD6L	[G]	K19964|0|gmx:100792223|K19964 hydroxyisourate hydrolase [EC:3.5.2.17] | (RefSeq) hydroxyisourate hydrolase	[G]	Hydroxyisourate hydrolase (Precursor) GN=HIUH OS=Glycine max (Soybean) PE=1 SV=1	G	Carbohydrate transport and metabolism
88RRM9	--	--	--	--	S	Function unknown
7SH6PF	--	--	--	Protein GAMETE EXPRESSED 3 (Precursor) GN=GEX3 OS=Arabidopsis thaliana (Mouse-ear cress) PE=2 SV=1	S	Function unknown
Arachis_hypogaea_newGene_10528	--	--	--	--	--	--
VC0Q3E	--	--	--	Transcription factor SPATULA OS=Arabidopsis thaliana (Mouse-ear cress) PE=1 SV=1	K	Transcription
5220UZ	[GER]	K15287|8.42304e-51|pmum:103339702|K15287 solute carrier family 35, member F1/2 | (RefSeq) solute carrier family 35 member F1-like	[S]	--	EG	Amino acid transport and metabolism;; Carbohydrate transport and metabolism
H0ZZJY	--	--	[K]	Truncated transcription factor CAULIFLOWER D GN=CAL-D OS=Brassica oleracea var. botrytis (Cauliflower) PE=2 SV=1	K	Transcription
33FH8C	[R]	--	[QR]	Protein SRG1 GN=SRG1 OS=Arabidopsis thaliana (Mouse-ear cress) PE=2 SV=1	Q	Secondary metabolites biosynthesis, transport and catabolism
TBZT1P	[RTKL]	K04733|0|cam:101507037|K04733 interleukin-1 receptor-associated kinase 4 [EC:2.7.11.1] | (RefSeq) nodulation receptor kinase	--	Nodulation receptor kinase (Precursor) GN=NORK OS=Pisum sativum (Garden pea) PE=1 SV=1	T	Signal transduction mechanisms
4MQU6H	[RTKL]	--	--	Protein STRUBBELIG-RECEPTOR FAMILY 6 (Precursor) GN=SRF6 OS=Arabidopsis thaliana (Mouse-ear cress) PE=1 SV=1	T	Signal transduction mechanisms
HN135V	--	--	[L]	--	L	Replication, recombination and repair
KAS3CI	[P]	K00434|9.85532e-158|pvu:PHAVU_011G035000g|K00434 L-ascorbate peroxidase [EC:1.11.1.11] | (RefSeq) hypothetical protein	--	L-ascorbate peroxidase 3, peroxisomal (Precursor) GN=M4E13.60 OS=Arabidopsis thaliana (Mouse-ear cress) PE=1 SV=1	R	General function prediction only
SQF377	[RTKL]	--	--	G-type lectin S-receptor-like serine/threonine-protein kinase At4g27290 (Precursor) GN=At4g27290 OS=Arabidopsis thaliana (Mouse-ear cress) PE=3 SV=4	T	Signal transduction mechanisms
6FY89R	[MG]	--	--	--	R	General function prediction only
Z7MJ9S	--	K01409|4.14328e-18|mtr:MTR_4g024920|K01409 N6-L-threonylcarbamoyladenine synthase [EC:2.3.1.234] | (RefSeq) O-sialoglycoprotein endopeptidase, putative	[O]	Probable tRNA N6-adenosine threonylcarbamoyltransferase, mitochondrial {ECO:0000255|HAMAP-Rule:MF_03179} (Precursor) GN=At2g45270 OS=Arabidopsis thaliana (Mouse-ear cress) PE=2 SV=2	O	Posttranslational modification, protein turnover, chaperones
1BY4XL	--	--	[S]	--	S	Function unknown
Arachis_hypogaea_newGene_14134	--	K10632|2.50146e-19|adu:107461702|K10632 BRCA1-associated protein [EC:2.3.2.27] | (RefSeq) BRCA1-associated protein	--	--	S	Function unknown
S7079R	--	--	[E]	Protein NRT1/ PTR FAMILY 4.7 GN=NPF4.7 OS=Arabidopsis thaliana (Mouse-ear cress) PE=2 SV=2	P	Inorganic ion transport and metabolism
SEE7W4	--	--	--	--	R	General function prediction only
X912KG	[R]	K14521|1.54846e-70|pvu:PHAVU_002G266000g|K14521 N-acetyltransferase 10 [EC:2.3.1.-] | (RefSeq) hypothetical protein	[R]	UPF0202 protein At1g10490 GN=At1g10490 OS=Arabidopsis thaliana (Mouse-ear cress) PE=2 SV=2	R	General function prediction only
FTDL1P	[G]	K16055|0|mtr:MTR_4g080160|K16055 trehalose 6-phosphate synthase/phosphatase [EC:2.4.1.15 3.1.3.12] | (RefSeq) trehalose-6-phosphate synthase domain protein	[G]	Probable alpha,alpha-trehalose-phosphate synthase [UDP-forming] 7 GN=T2D23.11 OS=Arabidopsis thaliana (Mouse-ear cress) PE=1 SV=1	G	Carbohydrate transport and metabolism
Arachis_hypogaea_newGene_17151	--	--	[R]	Retrovirus-related Pol polyprotein from transposon RE1 OS=Arabidopsis thaliana OX=3702 GN=RE1 PE=2 SV=1	L	Replication, recombination and repair
D59EVQ	--	--	--	--	S	Function unknown
92IF5I	[C]	--	[C]	NADH dehydrogenase [ubiquinone] iron-sulfur protein 2 GN=NAD7 OS=Nicotiana sylvestris (Wood tobacco) PE=2 SV=1	C	Energy production and conversion
IH4GAK	--	--	[S]	DeSI-like protein At4g17486 GN=At4g17486 OS=Arabidopsis thaliana (Mouse-ear cress) PE=2 SV=1	S	Function unknown
K4A8X5	--	K19042|8.07046e-167|pvu:PHAVU_002G070200g|K19042 E3 ubiquitin-protein ligase BOI and related proteins [EC:2.3.2.27] | (RefSeq) hypothetical protein	[O]	Probable BOI-related E3 ubiquitin-protein ligase 3 GN=BRG3 OS=Arabidopsis thaliana (Mouse-ear cress) PE=1 SV=1	O	Posttranslational modification, protein turnover, chaperones
ACS5QB	[RTKL]	--	--	G-type lectin S-receptor-like serine/threonine-protein kinase At4g27290 (Precursor) GN=At4g27290 OS=Arabidopsis thaliana (Mouse-ear cress) PE=3 SV=4	T	Signal transduction mechanisms
ELM81N	--	K13681|0|gmx:100809919|K13681 xyloglucan fucosyltransferase [EC:2.4.1.-] | (RefSeq) galactoside 2-alpha-L-fucosyltransferase-like	--	Galactoside 2-alpha-L-fucosyltransferase GN=T18E12.11 OS=Arabidopsis thaliana (Mouse-ear cress) PE=1 SV=2	O	Posttranslational modification, protein turnover, chaperones
T9K83P	--	--	--	Protein SHI RELATED SEQUENCE 5 GN=SRS5 OS=Arabidopsis thaliana (Mouse-ear cress) PE=2 SV=1	S	Function unknown
E0PWE1	[G]	K05350|5.63294e-144|gmx:100790658|K05350 beta-glucosidase [EC:3.2.1.21] | (RefSeq) beta-glucosidase 46-like	[G]	Beta-glucosidase 46 (Precursor) GN=BGLU46 OS=Arabidopsis thaliana (Mouse-ear cress) PE=1 SV=2	G	Carbohydrate transport and metabolism
Z9Q03Z	[J]	K14835|0|vvi:100265196|K14835 ribosomal RNA methyltransferase Nop2 [EC:2.1.1.-] | (RefSeq) probable 28S rRNA (cytosine(4447)-C(5))-methyltransferase	[A]	--	A	RNA processing and modification
UE4GYS	[R]	K11806|0|pvu:PHAVU_006G037700g|K11806 WD repeat and SOF domain-containing protein 1 | (RefSeq) hypothetical protein	[A]	Dynein assembly factor with WDR repeat domains 1 GN=DAW1 OS=Chlamydomonas reinhardtii (Chlamydomonas smithii) PE=1 SV=1	A	RNA processing and modification
B2599V	--	--	[O]	--	O	Posttranslational modification, protein turnover, chaperones
31UHS4	[O]	K08596|0|gmx:100809894|K08596 sentrin-specific protease 7 [EC:3.4.22.68] | (RefSeq) probable ubiquitin-like-specific protease 2B	[O]	Probable ubiquitin-like-specific protease 2B OS=Arabidopsis thaliana (Mouse-ear cress) PE=1 SV=3	O	Posttranslational modification, protein turnover, chaperones
A99A55	[G]	K05349|3.04387e-41|gmx:100775219|K05349 beta-glucosidase [EC:3.2.1.21] | (RefSeq) beta-glucosidase BoGH3B-like	--	--	G	Carbohydrate transport and metabolism
BB8XW9	--	--	[J]	--	J	Translation, ribosomal structure and biogenesis
KKHU6Q	--	--	[A]	--	A	RNA processing and modification
G2WS7W	--	--	[QR]	Deacetoxyvindoline 4-hydroxylase GN=D4H OS=Catharanthus roseus (Madagascar periwinkle) PE=1 SV=2	Q	Secondary metabolites biosynthesis, transport and catabolism
TT7F53	[C]	--	[C]	Probable aldo-keto reductase 1 GN=AKR1 OS=Glycine max (Soybean) PE=2 SV=1	C	Energy production and conversion
Arachis_hypogaea_newGene_5314	--	--	--	--	--	--
Arachis_hypogaea_newGene_9626	--	--	[R]	--	S	Function unknown
6RE2SZ	--	K11600|5.02137e-12|mtr:MTR_7g116920|K11600 exosome complex component RRP41 | (RefSeq) exosome complex exonuclease RRP41	--	--	J	Translation, ribosomal structure and biogenesis
73GR1J	--	--	[GC]	UDP-glycosyltransferase 83A1 GN=UGT83A1 OS=Arabidopsis thaliana (Mouse-ear cress) PE=2 SV=1	CG	Energy production and conversion;; Carbohydrate transport and metabolism
CKKZ4Q	--	--	[U]	--	U	Intracellular trafficking, secretion, and vesicular transport
U1C3XI	[O]	K09578|2.15589e-28|pmum:103322323|K09578 peptidyl-prolyl cis-trans isomerase NIMA-interacting 1 [EC:5.2.1.8] | (RefSeq) peptidyl-prolyl cis-trans isomerase Pin1	[O]	Peptidyl-prolyl cis-trans isomerase Pin1 GN=PIN1 OS=Malus domestica (Apple) PE=2 SV=1	O	Posttranslational modification, protein turnover, chaperones
Y2DLV0	--	--	--	--	S	Function unknown
2098Y6	--	--	--	--	R	General function prediction only
N2H9FB	--	--	--	Transcription factor BIM2 GN=T6L1.19 OS=Arabidopsis thaliana (Mouse-ear cress) PE=1 SV=1	K	Transcription
Arachis_hypogaea_newGene_13808	--	--	[A]	Receptor-like protein EIX2 OS=Solanum lycopersicum OX=4081 GN=EIX2 PE=1 SV=2	S	Function unknown
30CRSB	--	--	--	Putative FBD-associated F-box protein At5g56430 GN=At5g56430 OS=Arabidopsis thaliana (Mouse-ear cress) PE=3 SV=1	R	General function prediction only
FHXA43	[IQR]	--	[R]	Short-chain dehydrogenase TIC 32, chloroplastic GN=TIC32 OS=Arabidopsis thaliana (Mouse-ear cress) PE=2 SV=1	Q	Secondary metabolites biosynthesis, transport and catabolism
S9NTH3	[J]	K02989|1.03932e-143|pvu:PHAVU_005G107000g|K02989 small subunit ribosomal protein S5e | (RefSeq) hypothetical protein	[J]	40S ribosomal protein S5 (Fragment) GN=RPS5 OS=Cicer arietinum (Chickpea) PE=2 SV=1	J	Translation, ribosomal structure and biogenesis
U4ZHW1	--	--	--	--	O	Posttranslational modification, protein turnover, chaperones
C2C6BR	--	--	--	--	S	Function unknown
VGJ3AW	--	--	--	--	T	Signal transduction mechanisms
Arachis_hypogaea_newGene_8854	--	--	--	Protein MAIN-LIKE 1 OS=Arabidopsis thaliana OX=3702 GN=MAIL1 PE=2 SV=1	S	Function unknown
U2FY0G	--	--	--	--	S	Function unknown
C4CAJP	--	--	--	--	S	Function unknown
6LU9QT	[J]	--	[J]	Amidase 1 GN=F7G19.15 OS=Arabidopsis thaliana (Mouse-ear cress) PE=1 SV=1	J	Translation, ribosomal structure and biogenesis
U1TIAA	--	--	[G]	--	G	Carbohydrate transport and metabolism
V3P46G	--	--	--	--	S	Function unknown
5FT298	[K]	K09419|4.88526e-131|gmx:100778558|K09419 heat shock transcription factor, other eukaryote | (RefSeq) HSF; heat stress transcription factor A-2	[K]	Heat stress transcription factor A-2 GN=T19L18.4 OS=Arabidopsis thaliana (Mouse-ear cress) PE=1 SV=1	K	Transcription
Arachis_hypogaea_newGene_10348	--	--	--	--	--	--
60AECD	--	K06685|1.09433e-154|cam:101493608|K06685 MOB kinase activator 1 | (RefSeq) MOB kinase activator-like 1A	[D]	MOB kinase activator-like 1 GN=At4g19045 OS=Arabidopsis thaliana (Mouse-ear cress) PE=2 SV=1	D	Cell cycle control, cell division, chromosome partitioning
Arachis_hypogaea_newGene_9120	--	--	--	--	--	--
FSP05R	--	K05841|2.79841e-76|pmum:103318751|K05841 sterol 3beta-glucosyltransferase [EC:2.4.1.173] | (RefSeq) sterol 3-beta-glucosyltransferase UGT80A2-like	[GC]	Sterol 3-beta-glucosyltransferase UGT80A2 GN=UGT80A2 OS=Arabidopsis thaliana (Mouse-ear cress) PE=1 SV=1	CG	Energy production and conversion;; Carbohydrate transport and metabolism
55WTD2	--	--	--	--	--	--
ATW5XU	[P]	--	[P]	Cation/H(+) antiporter 20 GN=CHX20 OS=Arabidopsis thaliana (Mouse-ear cress) PE=2 SV=1	P	Inorganic ion transport and metabolism
FQ4RXM	--	--	[I]	Elongation of fatty acids protein 3-like GN=HOS3 OS=Arabidopsis thaliana (Mouse-ear cress) PE=2 SV=1	I	Lipid transport and metabolism
56Q8GI	--	--	--	--	--	--
ZZUQ03	[RTKL]	--	[T]	Serine/threonine-protein kinase HT1 GN=HT1 OS=Arabidopsis thaliana (Mouse-ear cress) PE=1 SV=1	T	Signal transduction mechanisms
N3Z787	[OC]	K03671|2.20115e-65|pvu:PHAVU_001G179600g|K03671 thioredoxin 1 | (RefSeq) hypothetical protein	--	Thioredoxin-like 3-3 OS=Oryza sativa subsp. japonica (Rice) PE=2 SV=2	O	Posttranslational modification, protein turnover, chaperones
AL59ZJ	--	K08342|0|cam:101502836|K08342 cysteine protease ATG4 [EC:3.4.22.-] | (RefSeq) cysteine protease ATG4	[ZU]	Cysteine protease ATG4 GN=ATG4 OS=Medicago truncatula (Barrel medic) PE=3 SV=1	O	Posttranslational modification, protein turnover, chaperones
KV8E85	--	--	[IR]	--	I	Lipid transport and metabolism
PDF2MW	--	K09287|0|gmx:100801107|K09287 RAV-like factor | (RefSeq) AP2/ERF and B3 domain-containing transcription repressor TEM1	--	AP2/ERF and B3 domain-containing transcription repressor TEM1 GN=TEM1 OS=Arabidopsis thaliana (Mouse-ear cress) PE=1 SV=1	K	Transcription
1UDX7V	--	--	--	--	--	--
ZDA2WA	[IQR]	K11147|7.9033e-28|cam:101488800|K11147 dehydrogenase/reductase SDR family member 4 [EC:1.1.-.-] | (RefSeq) tropinone reductase-like 3	[R]	Tropinone reductase-like 3 OS=Erythroxylum coca (Coca plant) PE=2 SV=1	R	General function prediction only
WL6NYT	[FGR]	--	[R]	14 kDa zinc-binding protein GN=ZBP14 OS=Zea mays (Maize) PE=1 SV=1	R	General function prediction only
QIQ2JJ	[P]	K00434|7.90619e-176|gmx:100792735|K00434 L-ascorbate peroxidase [EC:1.11.1.11] | (RefSeq) putative L-ascorbate peroxidase 6	--	Putative L-ascorbate peroxidase 6 GN=APX6 OS=Arabidopsis thaliana (Mouse-ear cress) PE=2 SV=1	R	General function prediction only
D4XZDE	--	--	[TZ]	CASP-like protein 2D1 OS=Glycine max (Soybean) PE=2 SV=1	TZ	Signal transduction mechanisms;; Cytoskeleton
ZZJI2X	[A]	K14376|0|gmx:100802620|K14376 poly(A) polymerase [EC:2.7.7.19] | (RefSeq) nuclear poly(A) polymerase 4	[A]	Nuclear poly(A) polymerase 4 {ECO:0000303|PubMed:18479511} OS=Arabidopsis thaliana (Mouse-ear cress) PE=1 SV=1	A	RNA processing and modification
UYHY8X	--	--	--	--	--	--
96G3U9	--	--	--	BTB/POZ domain-containing protein At5g60050 GN=At5g60050 OS=Arabidopsis thaliana (Mouse-ear cress) PE=2 SV=1	S	Function unknown
Arachis_hypogaea_newGene_17713	--	K06627|9.50356e-64|adu:107460672|K06627 cyclin A | (RefSeq) cyclin-A1-4	[D]	Cyclin-A1-1 OS=Arabidopsis thaliana OX=3702 GN=CYCA1-1 PE=1 SV=1	D	Cell cycle control, cell division, chromosome partitioning
T6B6L0	--	--	[R]	Pentatricopeptide repeat-containing protein At5g16420, mitochondrial (Precursor) GN=At5g16420 OS=Arabidopsis thaliana (Mouse-ear cress) PE=2 SV=1	R	General function prediction only
SQY09P	--	--	--	--	S	Function unknown
EU6R2M	[IQR]	K19329|1.31178e-52|vvi:100264493|K19329 WW domain-containing oxidoreductase | (RefSeq) short-chain dehydrogenase TIC 32, chloroplastic	[Q]	Short-chain dehydrogenase TIC 32, chloroplastic GN=TIC32 OS=Pisum sativum (Garden pea) PE=1 SV=1	Q	Secondary metabolites biosynthesis, transport and catabolism
HN9IMI	--	K12742|0|pvu:PHAVU_011G107200g|K12742 isoprene synthase [EC:4.2.3.27] | (RefSeq) hypothetical protein	--	Tricyclene synthase EBOS, chloroplastic (Precursor) GN=EBOS OS=Lotus japonicus (Lotus corniculatus var. japonicus) PE=1 SV=1	R	General function prediction only
UQP6RN	[HI]	K01662|4.38729e-55|gmx:100789279|K01662 1-deoxy-D-xylulose-5-phosphate synthase [EC:2.2.1.7] | (RefSeq) probable 1-deoxy-D-xylulose-5-phosphate synthase, chloroplastic	[G]	Probable 1-deoxy-D-xylulose-5-phosphate synthase, chloroplastic (Precursor) GN=TKT2 OS=Capsicum annuum (Bell pepper) PE=2 SV=1	H	Coenzyme transport and metabolism
YPFY5R	--	K01051|0|cam:101489990|K01051 pectinesterase [EC:3.1.1.11] | (RefSeq) pectinesterase/pectinesterase inhibitor	--	Pectinesterase (Precursor) OS=Medicago sativa (Alfalfa) PE=2 SV=1	G	Carbohydrate transport and metabolism
X98I40	--	--	--	Serine/threonine-protein phosphatase 7 long form homolog GN=At1g48120 OS=Arabidopsis thaliana (Mouse-ear cress) PE=2 SV=1	R	General function prediction only
3Q8P58	[I]	K01613|3.73989e-51|cam:101504195|K01613 phosphatidylserine decarboxylase [EC:4.1.1.65] | (RefSeq) phosphatidylserine decarboxylase proenzyme 2-like	[I]	Phosphatidylserine decarboxylase 2 alpha chain GN=P0401G10.19 OS=Oryza sativa subsp. japonica (Rice) PE=3 SV=2	I	Lipid transport and metabolism
XKF840	--	--	--	NAC domain-containing protein 45 {ECO:0000312|EMBL:AEE73912.1} OS=Arabidopsis thaliana (Mouse-ear cress) PE=2 SV=1	S	Function unknown
K7IR97	[GEPR]	--	[G]	--	G	Carbohydrate transport and metabolism
ADAJ08	[R]	--	[R]	GTP-binding protein OBGC, chloroplastic (Precursor) GN=T28N17.50 OS=Arabidopsis thaliana (Mouse-ear cress) PE=2 SV=1	R	General function prediction only
4CT70F	--	--	--	--	S	Function unknown
Arachis_hypogaea_newGene_8002	--	--	--	--	--	--
AA7KSY	--	K18757|1.18733e-22|gmx:100813202|K18757 la-related protein 1 | (RefSeq) la-related protein 1A-like	[OJ]	La-related protein 1A GN=LARP1A OS=Arabidopsis thaliana (Mouse-ear cress) PE=1 SV=1	JO	Translation, ribosomal structure and biogenesis;; Posttranslational modification, protein turnover, chaperones
DC3F9H	--	--	--	--	S	Function unknown
Q9TM1C	--	--	--	Jacalin-related lectin 19 GN=JAL19 OS=Arabidopsis thaliana (Mouse-ear cress) PE=2 SV=1	R	General function prediction only
TSC3TY	--	--	[T]	Putative disease resistance RPP13-like protein 1 GN=RPPL1 OS=Arabidopsis thaliana (Mouse-ear cress) PE=3 SV=1	T	Signal transduction mechanisms
8P9XRD	--	--	--	--	S	Function unknown
6K5E5I	--	--	[I]	--	I	Lipid transport and metabolism
Y9P708	[V]	--	[Q]	ABC transporter G family member 11 GN=At1g17840 OS=Arabidopsis thaliana (Mouse-ear cress) PE=1 SV=1	Q	Secondary metabolites biosynthesis, transport and catabolism
J6GDC4	--	--	--	--	--	--
28GU9R	--	--	--	Stem-specific protein TSJT1 GN=TSJT1 OS=Nicotiana tabacum (Common tobacco) PE=2 SV=1	--	--
1645LU	[RTKL]	K13412|0|gmx:100778173|K13412 calcium-dependent protein kinase [EC:2.7.11.1] | (RefSeq) calcium-dependent protein kinase 26	[T]	Calcium-dependent protein kinase 4 GN=CPK4 OS=Solanum tuberosum (Potato) PE=2 SV=1	T	Signal transduction mechanisms
EDV7ZC	[RTKL]	--	[T]	Probable serine/threonine-protein kinase At1g18390 (Precursor) GN=At1g18390 OS=Arabidopsis thaliana (Mouse-ear cress) PE=2 SV=2	T	Signal transduction mechanisms
ZJK84D	--	--	--	--	R	General function prediction only
Z8DGG3	--	--	--	Protein IQ-DOMAIN 31 GN=IQD31 OS=Arabidopsis thaliana (Mouse-ear cress) PE=1 SV=1	S	Function unknown
MZYS79	[OC]	K17609|0|gmx:100809224|K17609 nucleoredoxin [EC:1.8.1.8] | (RefSeq) probable nucleoredoxin 1	[R]	Probable nucleoredoxin 1 GN=At1g60420 OS=Arabidopsis thaliana (Mouse-ear cress) PE=1 SV=1	O	Posttranslational modification, protein turnover, chaperones
CS3QBI	[L]	K10746|0|cam:101511143|K10746 exonuclease 1 [EC:3.1.-.-] | (RefSeq) exonuclease 1	[L]	Exonuclease 1 GN=EXO1 OS=Arabidopsis thaliana (Mouse-ear cress) PE=2 SV=2	L	Replication, recombination and repair
YY4A03	--	--	--	NAC domain-containing protein 7 GN=T28K15.1 OS=Arabidopsis thaliana (Mouse-ear cress) PE=2 SV=2	K	Transcription
9XM5YI	--	--	--	Protein trichome birefringence-like 16 GN=TBL16 OS=Arabidopsis thaliana (Mouse-ear cress) PE=2 SV=1	S	Function unknown
U4J8DX	[J]	K02967|7.70704e-22|gmx:3989294|K02967 small subunit ribosomal protein S2 | (RefSeq) rps2, GlmaCp022; 30S ribosomal protein S2	[J]	30S ribosomal protein S2, chloroplastic GN=rps2 OS=Capsella bursa-pastoris (Shepherd&apos;s purse) PE=3 SV=1	J	Translation, ribosomal structure and biogenesis
G33D6N	--	K14496|1.29792e-127|pvu:PHAVU_010G112500g|K14496 abscisic acid receptor PYR/PYL family | (RefSeq) hypothetical protein	--	Abscisic acid receptor PYL9 GN=F6F3.16 OS=Arabidopsis thaliana (Mouse-ear cress) PE=1 SV=1	R	General function prediction only
Arachis_hypogaea_newGene_24541	[C]	--	[R]	NAD(P)H dehydrogenase (quinone) FQR1 OS=Arabidopsis thaliana OX=3702 GN=FQR1 PE=1 SV=1	S	Function unknown
8QKQ39	--	K07748|1.24884e-17|gmx:100797101|K07748 sterol-4alpha-carboxylate 3-dehydrogenase (decarboxylating) [EC:1.1.1.170] | (RefSeq) uncharacterized LOC100797101	--	--	R	General function prediction only
JTZ9FV	--	--	--	F-box protein At1g10780 GN=At1g10780 OS=Arabidopsis thaliana (Mouse-ear cress) PE=2 SV=1	S	Function unknown
E35D1F	--	--	[R]	Pentatricopeptide repeat-containing protein At1g12775, mitochondrial (Precursor) GN=At1g12775 OS=Arabidopsis thaliana (Mouse-ear cress) PE=2 SV=1	R	General function prediction only
964KUU	--	--	[R]	Pentatricopeptide repeat-containing protein At3g09040, mitochondrial (Precursor) GN=PCMP-E88 OS=Arabidopsis thaliana (Mouse-ear cress) PE=2 SV=1	R	General function prediction only
QU3TGI	--	--	--	Omega-hydroxypalmitate O-feruloyl transferase GN=MEE6.11 OS=Arabidopsis thaliana (Mouse-ear cress) PE=1 SV=1	S	Function unknown
PIY00Z	[R]	--	[S]	Guanine nucleotide-binding protein subunit beta GN=GB1 OS=Zea mays (Maize) PE=2 SV=1	R	General function prediction only
H0HQX7	--	--	[R]	--	R	General function prediction only
NFJ8RM	--	--	--	--	S	Function unknown
GA8QSM	--	--	[C]	Delta-1-pyrroline-5-carboxylate dehydrogenase 12A1, mitochondrial (Precursor) GN=K19B1.14 OS=Arabidopsis thaliana (Mouse-ear cress) PE=2 SV=1	E	Amino acid transport and metabolism
L01U42	[RTKL]	K08790|6.45214e-88|gmx:100814085|K08790 serine/threonine kinase 38 [EC:2.7.11.1] | (RefSeq) serine/threonine-protein kinase tricorner	[R]	Probable serine/threonine protein kinase IRE {ECO:0000305} OS=Arabidopsis thaliana (Mouse-ear cress) PE=2 SV=1	T	Signal transduction mechanisms
DNVT9B	[ER]	--	[Q]	L-idonate 5-dehydrogenase OS=Vitis vinifera (Grape) PE=1 SV=2	Q	Secondary metabolites biosynthesis, transport and catabolism
A6MTIV	[RTKL]	--	--	Probable LRR receptor-like serine/threonine-protein kinase At4g08850 (Precursor) GN=At4g08850 OS=Arabidopsis thaliana (Mouse-ear cress) PE=2 SV=3	T	Signal transduction mechanisms
7BN4Q9	[V]	K05643|3.86575e-53|mtr:MTR_7g091380|K05643 ATP-binding cassette, subfamily A (ABC1), member 3 | (RefSeq) ABC transporter family protein	[IR]	ABC transporter A family member 1 GN=T32G6.22 OS=Arabidopsis thaliana (Mouse-ear cress) PE=2 SV=2	Q	Secondary metabolites biosynthesis, transport and catabolism
Arachis_hypogaea_newGene_21991	--	--	--	Serine/threonine-protein kinase BSK5 OS=Arabidopsis thaliana OX=3702 GN=BSK5 PE=1 SV=1	--	--
M7F8U1	--	--	--	--	S	Function unknown
V1YZ1K	--	--	[BT]	F-box protein At5g06550 GN=At5g06550 OS=Arabidopsis thaliana (Mouse-ear cress) PE=2 SV=1	BT	Chromatin structure and dynamics;; Signal transduction mechanisms
6LX226	--	--	--	--	--	--
TAI6X1	[R]	K00899|9.52656e-171|pvu:PHAVU_007G040800g|K00899 5-methylthioribose kinase [EC:2.7.1.100] | (RefSeq) hypothetical protein	--	Methylthioribose kinase GN=MTK OS=Arabidopsis thaliana (Mouse-ear cress) PE=1 SV=1	H	Coenzyme transport and metabolism
CR3TYE	--	--	[KTDL]	--	DKLT	Cell cycle control, cell division, chromosome partitioning;; Transcription;; Replication, recombination and repair;; Signal transduction mechanisms
Arachis_hypogaea_newGene_18240	--	--	--	Protein H2A.6 OS=Triticum aestivum OX=4565 GN=H2A-3 PE=2 SV=3	--	--
9T2ABX	[J]	K06173|0|gmx:100776655|K06173 tRNA pseudouridine38-40 synthase [EC:5.4.99.12] | (RefSeq) putative tRNA pseudouridine synthase	[J]	Putative tRNA pseudouridine synthase GN=At2g30320 OS=Arabidopsis thaliana (Mouse-ear cress) PE=3 SV=1	J	Translation, ribosomal structure and biogenesis
QM6RHT	[RTKL]	--	[T]	Probable receptor-like protein kinase At5g39020 (Precursor) GN=At5g39020 OS=Arabidopsis thaliana (Mouse-ear cress) PE=2 SV=1	T	Signal transduction mechanisms
15D3FC	--	K20538|1.05874e-15|pvu:PHAVU_002G328300g|K20538 mitogen-activated protein kinase 8 [EC:2.7.11.24] | (RefSeq) hypothetical protein	[T]	Mitogen-activated protein kinase 8 GN=MPK8 OS=Arabidopsis thaliana (Mouse-ear cress) PE=1 SV=2	T	Signal transduction mechanisms
436L1R	--	--	--	--	S	Function unknown
34KTSL	--	--	--	Translocase of chloroplast 159, chloroplastic GN=At4g02510 OS=Arabidopsis thaliana (Mouse-ear cress) PE=1 SV=1	R	General function prediction only
WJS3XD	--	--	[R]	--	S	Function unknown
XEZ6NS	[T]	K06269|0|gmx:100799218|K06269 serine/threonine-protein phosphatase PP1 catalytic subunit [EC:3.1.3.16] | (RefSeq) serine/threonine-protein phosphatase PP1-like	[TR]	Serine/threonine-protein phosphatase PP1 OS=Oryza sativa subsp. japonica (Rice) PE=2 SV=2	T	Signal transduction mechanisms
RIP12T	[C]	K03934|0|gmx:100776683|K03934 NADH dehydrogenase (ubiquinone) Fe-S protein 1 [EC:1.6.5.3 1.6.99.3] | (RefSeq) NADH dehydrogenase [ubiquinone] iron-sulfur protein 1, mitochondrial-like	[C]	NADH dehydrogenase [ubiquinone] iron-sulfur protein 1, mitochondrial (Precursor) OS=Solanum tuberosum (Potato) PE=1 SV=1	C	Energy production and conversion
FI1VU9	[R]	K13342|0|cam:101510381|K13342 peroxin-5 | (RefSeq) peroxisome biogenesis protein 5	[R]	Peroxisome biogenesis protein 5 GN=PEX5 OS=Arabidopsis thaliana (Mouse-ear cress) PE=1 SV=1	R	General function prediction only
FDLP6M	[P]	K17471|3.17891e-53|pvu:PHAVU_002G095200g|K17471 sulfate transporter 3 | (RefSeq) hypothetical protein	[P]	Probable sulfate transporter 3.3 GN=SULTR3;3 OS=Arabidopsis thaliana (Mouse-ear cress) PE=2 SV=2	P	Inorganic ion transport and metabolism
D1DFKQ	--	K20222|3.51531e-47|gmx:100805849|K20222 importin-5 | (RefSeq) importin-5	[YU]	--	UY	Intracellular trafficking, secretion, and vesicular transport;; Nuclear structure
Arachis_hypogaea_newGene_7096	--	--	[R]	Retrovirus-related Pol polyprotein from transposon RE2 OS=Arabidopsis thaliana OX=3702 GN=RE2 PE=4 SV=1	S	Function unknown
8V8SFL	[R]	--	[R]	Zinc finger CCCH domain-containing protein 7 GN=At1g21570 OS=Arabidopsis thaliana (Mouse-ear cress) PE=1 SV=1	R	General function prediction only
Arachis_hypogaea_newGene_23526	--	--	--	--	--	--
IEZM4M	--	K09595|0|cam:101507197|K09595 minor histocompatibility antigen H13 [EC:3.4.23.-] | (RefSeq) signal peptide peptidase-like	[S]	Signal peptide peptidase GN=SPP OS=Arabidopsis thaliana (Mouse-ear cress) PE=2 SV=1	S	Function unknown
7B2ZT1	--	--	[O]	Transcription factor DIVARICATA GN=DIVARICATA OS=Antirrhinum majus (Garden snapdragon) PE=2 SV=1	K	Transcription
Arachis_hypogaea_newGene_3429	--	K12447|1.25025e-23|aip:107606001|K12447 UDP-sugar pyrophosphorylase [EC:2.7.7.64] | (RefSeq) UDP-sugar pyrophosphorylase 1	[U]	Coatomer subunit beta&apos;-2 OS=Arabidopsis thaliana OX=3702 GN=At1g52360 PE=1 SV=1	S	Function unknown
AL90CE	--	--	[R]	--	R	General function prediction only
B5W8UA	--	--	--	--	--	--
IH7N68	--	--	--	--	--	--
FA2NZF	--	--	[R]	Pentatricopeptide repeat-containing protein At1g62930, chloroplastic (Precursor) GN=At1g62930 OS=Arabidopsis thaliana (Mouse-ear cress) PE=2 SV=2	R	General function prediction only
Y2G95N	[RTKL]	--	[G]	Shaggy-related protein kinase iota OS=Arabidopsis thaliana (Mouse-ear cress) PE=2 SV=1	T	Signal transduction mechanisms
835SB4	--	--	--	GDSL esterase/lipase EXL3 (Precursor) GN=EXL3 OS=Arabidopsis thaliana (Mouse-ear cress) PE=2 SV=1	I	Lipid transport and metabolism
ZP6BU8	--	K13114|2.62894e-13|gmx:100801229|K13114 pinin | (RefSeq) pinin-like	[Z]	--	Z	Cytoskeleton
PT41Y0	--	K02986|0|gmx:15308545|K02986 small subunit ribosomal protein S4 | (RefSeq) rps4, GlmaxMp52; ribosomal protein S4	--	Ribosomal protein S4, mitochondrial GN=RPS4 OS=Arabidopsis thaliana (Mouse-ear cress) PE=2 SV=2	J	Translation, ribosomal structure and biogenesis
8G2BW3	--	--	--	--	--	--
E0QW5U	--	--	--	PsbP domain-containing protein 2, chloroplastic (Precursor) GN=PPD2 OS=Arabidopsis thaliana (Mouse-ear cress) PE=1 SV=1	R	General function prediction only
UPMJ8W	[O]	K15692|0|gmx:100791248|K15692 E3 ubiquitin-protein ligase RNF13 [EC:2.3.2.27] | (RefSeq) receptor homology region, transmembrane domain- and RING domain-containing protein 2	[O]	Receptor homology region, transmembrane domain- and RING domain-containing protein 2 (Precursor) GN=F17M19.13 OS=Arabidopsis thaliana (Mouse-ear cress) PE=2 SV=1	O	Posttranslational modification, protein turnover, chaperones
ZPCV5E	--	--	[K]	Homeobox-leucine zipper protein HOX1 OS=Oryza sativa subsp. japonica (Rice) PE=1 SV=1	K	Transcription
Arachis_hypogaea_newGene_12094	--	--	--	Gibberellin-regulated protein 4 OS=Arabidopsis thaliana OX=3702 GN=GASA4 PE=1 SV=2	S	Function unknown
K3DJI3	--	--	[T]	Oligopeptide transporter 6 GN=OPT6 OS=Arabidopsis thaliana (Mouse-ear cress) PE=2 SV=1	P	Inorganic ion transport and metabolism
RTQ5D3	--	--	[L]	--	L	Replication, recombination and repair
PYCR2I	[P]	K01082|9.60346e-94|gmx:100776247|K01082 3'(2'), 5'-bisphosphate nucleotidase [EC:3.1.3.7] | (RefSeq) PAP-specific phosphatase HAL2-like	[FP]	PAP-specific phosphatase HAL2-like GN=AHL OS=Arabidopsis thaliana (Mouse-ear cress) PE=2 SV=1	P	Inorganic ion transport and metabolism
35MU93	--	K16584|1.11228e-180|cam:101488534|K16584 HAUS augmin-like complex subunit 1 | (RefSeq) HAUS augmin-like complex subunit 1	--	--	S	Function unknown
IK7M5W	--	--	[R]	Pentatricopeptide repeat-containing protein At2g36240 GN=At2g36240 OS=Arabidopsis thaliana (Mouse-ear cress) PE=2 SV=1	R	General function prediction only
EG66XE	--	K07748|2.82757e-20|gmx:100797101|K07748 sterol-4alpha-carboxylate 3-dehydrogenase (decarboxylating) [EC:1.1.1.170] | (RefSeq) uncharacterized LOC100797101	--	--	R	General function prediction only
MD8IXL	[I]	K01897|0|gmx:100301904|K01897 long-chain acyl-CoA synthetase [EC:6.2.1.3] | (RefSeq) long chain acyl-CoA synthetase 6, peroxisomal	[I]	Long chain acyl-CoA synthetase 7, peroxisomal GN=LACS7 OS=Arabidopsis thaliana (Mouse-ear cress) PE=1 SV=2	I	Lipid transport and metabolism
LA4XPU	--	--	--	--	S	Function unknown
N4MBCZ	--	K02148|0|gmx:100803728|K02148 V-type H+-transporting ATPase subunit C | (RefSeq) V-type proton ATPase subunit C-like	[C]	V-type proton ATPase subunit C GN=F13K23.9 OS=Arabidopsis thaliana (Mouse-ear cress) PE=1 SV=1	C	Energy production and conversion
A4H7QR	--	--	--	--	--	--
708L2Y	--	--	[K]	Trihelix transcription factor GT-2 GN=GT-2 OS=Arabidopsis thaliana (Mouse-ear cress) PE=2 SV=1	K	Transcription
1Z8SFE	--	K04646|0|pvu:PHAVU_006G069700g|K04646 clathrin heavy chain | (RefSeq) hypothetical protein	[U]	Clathrin heavy chain 1 GN=CHC1 OS=Arabidopsis thaliana (Mouse-ear cress) PE=1 SV=1	U	Intracellular trafficking, secretion, and vesicular transport
6TI0EB	--	--	--	REF/SRPP-like protein At1g67360 GN=At1g67360 OS=Arabidopsis thaliana (Mouse-ear cress) PE=2 SV=1	S	Function unknown
KEIQ47	--	K09338|4.72338e-60|gmx:100809616|K09338 homeobox-leucine zipper protein | (RefSeq) homeobox-leucine zipper protein ATHB-40-like	[K]	Homeobox-leucine zipper protein ATHB-40 GN=ATHB-40 OS=Arabidopsis thaliana (Mouse-ear cress) PE=2 SV=3	K	Transcription
R9YBQM	--	K17609|1.82825e-68|gmx:100809224|K17609 nucleoredoxin [EC:1.8.1.8] | (RefSeq) probable nucleoredoxin 1	[R]	Probable nucleoredoxin 1 GN=At1g60420 OS=Arabidopsis thaliana (Mouse-ear cress) PE=1 SV=1	O	Posttranslational modification, protein turnover, chaperones
7GE2FQ	--	--	--	Uncharacterized protein At4g15970 GN=At4g15970 OS=Arabidopsis thaliana (Mouse-ear cress) PE=2 SV=1	S	Function unknown
L63P0H	[R]	K13107|5.74801e-147|pvu:PHAVU_008G261900g|K13107 RNA-binding motif protein, X-linked 2 | (RefSeq) hypothetical protein	[R]	Zinc finger CCCH domain-containing protein 25 OS=Oryza sativa subsp. japonica (Rice) PE=2 SV=1	R	General function prediction only
TFR8HE	--	--	--	Serine/threonine-protein phosphatase 7 long form homolog GN=At1g48120 OS=Arabidopsis thaliana (Mouse-ear cress) PE=2 SV=1	T	Signal transduction mechanisms
JYH77Y	--	--	--	PsbP domain-containing protein 5, chloroplastic (Precursor) GN=PPD5 OS=Arabidopsis thaliana (Mouse-ear cress) PE=1 SV=3	R	General function prediction only
YTAQ5W	[I]	K11778|2.07746e-130|pper:PRUPE_ppa009495mg|K11778 ditrans,polycis-polyprenyl diphosphate synthase [EC:2.5.1.87] | (RefSeq) hypothetical protein	[I]	Dehydrodolichyl diphosphate synthase 6 GN=At2g17570 OS=Arabidopsis thaliana (Mouse-ear cress) PE=2 SV=2	I	Lipid transport and metabolism
QQLT7H	--	--	--	--	R	General function prediction only
Arachis_hypogaea_newGene_12100	--	--	--	--	--	--
6FKD8P	--	--	--	Cold-regulated 413 inner membrane protein 2, chloroplastic (Precursor) GN=At1g29390 OS=Arabidopsis thaliana (Mouse-ear cress) PE=1 SV=1	S	Function unknown
KRC0HM	[K]	K03046|1.30847e-82|pper:PrpeC_p011|K03046 DNA-directed RNA polymerase subunit beta' [EC:2.7.7.6] | (RefSeq) rpoC2; RNA polymerase beta' subunit	--	DNA-directed RNA polymerase subunit beta&apos;&apos; {ECO:0000255|HAMAP-Rule:MF_01324} GN=MoinCp011 OS=Morus indica (Mulberry) PE=3 SV=1	K	Transcription
6VEX49	[R]	K07204|0|pvu:PHAVU_008G087800g|K07204 regulatory associated protein of mTOR | (RefSeq) hypothetical protein	[D]	Regulatory-associated protein of TOR 1 GN=T16O11.22 OS=Arabidopsis thaliana (Mouse-ear cress) PE=1 SV=1	D	Cell cycle control, cell division, chromosome partitioning
22GNSN	[S]	--	[R]	Hydrophobic protein LTI6A GN=OJ1136_D11.102 OS=Oryza sativa subsp. japonica (Rice) PE=2 SV=1	R	General function prediction only
1A4P42	--	K16283|5.89715e-112|gmx:100805406|K16283 E3 ubiquitin-protein ligase SDIR1 [EC:2.3.2.27] | (RefSeq) E3 ubiquitin-protein ligase SDIR1-like	[O]	E3 ubiquitin-protein ligase SDIR1 GN=SDIR1 OS=Arabidopsis thaliana (Mouse-ear cress) PE=1 SV=1	O	Posttranslational modification, protein turnover, chaperones
Arachis_hypogaea_newGene_18940	[T]	--	--	L-type lectin-domain containing receptor kinase VIII.1 OS=Arabidopsis thaliana OX=3702 GN=LECRK81 PE=2 SV=1	T	Signal transduction mechanisms
GF9A38	--	K09264|1.01626e-08|pvu:PHAVU_002G243200g|K09264 MADS-box transcription factor, plant | (RefSeq) hypothetical protein	--	Floral homeotic protein AGAMOUS GN=AG1 OS=Nicotiana tabacum (Common tobacco) PE=2 SV=1	K	Transcription
NFUI4Q	--	--	--	--	S	Function unknown
SCM7N5	[U]	--	[U]	Importin subunit alpha-2 {ECO:0000305} OS=Arabidopsis thaliana (Mouse-ear cress) PE=1 SV=1	U	Intracellular trafficking, secretion, and vesicular transport
Q9VKE2	--	--	--	--	T	Signal transduction mechanisms
ZB4QDD	--	--	--	--	L	Replication, recombination and repair
JR6IQW	--	--	--	Probable LRR receptor-like serine/threonine-protein kinase At4g08850 (Precursor) GN=At4g08850 OS=Arabidopsis thaliana (Mouse-ear cress) PE=2 SV=3	P	Inorganic ion transport and metabolism
HV0900	[J]	K03236|5.0209e-64|pvu:PHAVU_006G109500g|K03236 translation initiation factor 1A | (RefSeq) hypothetical protein	[J]	Eukaryotic translation initiation factor 1A OS=Onobrychis viciifolia (Common sainfoin) PE=2 SV=2	J	Translation, ribosomal structure and biogenesis
HMTG6S	[C]	--	--	--	S	Function unknown
0YHR6E	--	K13173|8.00369e-31|gmx:100810750|K13173 arginine and glutamate-rich protein 1 | (RefSeq) uncharacterized protein At1g10890-like	--	--	S	Function unknown
G1ZF0U	--	--	--	--	S	Function unknown
824BKL	--	--	--	FRIGIDA-like protein 5 GN=FRL5 OS=Arabidopsis thaliana (Mouse-ear cress) PE=2 SV=1	S	Function unknown
CBM3F9	[R]	K03253|1.57162e-110|cic:CICLE_v100076092m|K03253 translation initiation factor 3 subunit B | (RefSeq) hypothetical protein	[J]	Eukaryotic translation initiation factor 3 subunit B {ECO:0000255|HAMAP-Rule:MF_03001} GN=TIF3B1 OS=Nicotiana tabacum (Common tobacco) PE=2 SV=1	J	Translation, ribosomal structure and biogenesis
1B2G8C	[LR]	--	[T]	Nudix hydrolase 2 GN=MNJ7.24 OS=Arabidopsis thaliana (Mouse-ear cress) PE=1 SV=1	T	Signal transduction mechanisms
IX3DUW	--	K14413|0|cam:101499836|K14413 beta-1,3-galactosyltransferase [EC:2.4.1.-] | (RefSeq) beta-1,3-galactosyltransferase 15	[G]	Beta-1,3-galactosyltransferase 15 GN=T24P13.20 OS=Arabidopsis thaliana (Mouse-ear cress) PE=2 SV=1	W	Extracellular structures
ED8XY0	--	--	--	--	S	Function unknown
L6C0I1	--	--	--	--	--	--
GB6XSM	[A]	K12603|0|gmx:100775932|K12603 CCR4-NOT transcription complex subunit 6 [EC:3.1.13.4] | (RefSeq) carbon catabolite repressor protein 4 homolog 4-like	[K]	Carbon catabolite repressor protein 4 homolog 4 GN=CCR4-4 OS=Arabidopsis thaliana (Mouse-ear cress) PE=2 SV=1	K	Transcription
7VS6FJ	[R]	--	[E]	--	E	Amino acid transport and metabolism
187ZZG	[T]	K18643|0|pvu:PHAVU_006G189900g|K18643 katanin p80 WD40 repeat-containing subunit B1 | (RefSeq) hypothetical protein	[D]	Katanin p80 WD40 repeat-containing subunit B1 homolog {ECO:0000255|HAMAP-Rule:MF_03022} GN=At5g23430 OS=Arabidopsis thaliana (Mouse-ear cress) PE=2 SV=3	D	Cell cycle control, cell division, chromosome partitioning
XNS652	--	--	--	--	R	General function prediction only
F717DE	--	--	--	F-box protein At1g10780 GN=At1g10780 OS=Arabidopsis thaliana (Mouse-ear cress) PE=2 SV=1	R	General function prediction only
GLD8XB	--	--	--	--	S	Function unknown
BG6DLE	--	--	--	CASP-like protein 4D1 OS=Glycine max (Soybean) PE=2 SV=1	S	Function unknown
YETY1M	[C]	K12355|2.59886e-33|gmx:100817721|K12355 coniferyl-aldehyde dehydrogenase [EC:1.2.1.68] | (RefSeq) aldehyde dehydrogenase family 2 member C4-like	[C]	Aldehyde dehydrogenase family 2 member C4 GN=MOB24.3 OS=Arabidopsis thaliana (Mouse-ear cress) PE=1 SV=2	C	Energy production and conversion
P0FJQ9	--	--	--	--	S	Function unknown
YQ6CWN	[K]	--	--	DNA-directed RNA polymerase subunit beta&apos; {ECO:0000255|HAMAP-Rule:MF_01323} OS=Fagopyrum esculentum subsp. ancestrale (Wild buckwheat) PE=3 SV=1	K	Transcription
2YPY7B	--	--	--	--	--	--
4U464T	--	--	--	--	R	General function prediction only
QJJN22	[RTKL]	K04733|1.54795e-40|gmx:100791042|K04733 interleukin-1 receptor-associated kinase 4 [EC:2.7.11.1] | (RefSeq) probable LRR receptor-like serine/threonine-protein kinase At1g56140	--	Cysteine-rich receptor-like protein kinase 3 (Precursor) GN=CRK3 OS=Arabidopsis thaliana (Mouse-ear cress) PE=2 SV=1	T	Signal transduction mechanisms
G1B0F8	--	--	--	--	S	Function unknown
8382V2	--	--	--	--	--	--
5M9JPT	[P]	K14445|0|mtr:MTR_4g133230|K14445 solute carrier family 13 (sodium-dependent dicarboxylate transporter), member 2/3/5 | (RefSeq) tonoplast dicarboxylate transporter-like protein	[P]	Tonoplast dicarboxylate transporter GN=MNJ7.15 OS=Arabidopsis thaliana (Mouse-ear cress) PE=2 SV=2	P	Inorganic ion transport and metabolism
5IK05W	--	--	--	--	S	Function unknown
UB37AI	[G]	--	[G]	--	G	Carbohydrate transport and metabolism
Arachis_hypogaea_newGene_12283	--	K16190|1.77584e-15|aip:107644551|K16190 glucuronokinase [EC:2.7.1.43] | (RefSeq) glucuronokinase 1	--	Glucuronokinase 1 OS=Arabidopsis thaliana OX=3702 GN=GLCAK1 PE=1 SV=1	G	Carbohydrate transport and metabolism
VNMU4U	[L]	K01142|0|gmx:100776653|K01142 exodeoxyribonuclease III [EC:3.1.11.2] | (RefSeq) DNA-(apurinic or apyrimidinic site) lyase, chloroplastic-like	[L]	Apurinic endonuclease-redox protein GN=T26J13.5 OS=Arabidopsis thaliana (Mouse-ear cress) PE=2 SV=2	L	Replication, recombination and repair
Arachis_hypogaea_newGene_22316	--	--	--	--	--	--
ITS72S	--	--	--	--	R	General function prediction only
7LX6SY	--	--	--	--	S	Function unknown
E6NZI1	[C]	K01507|1.80765e-169|gmx:100787109|K01507 inorganic pyrophosphatase [EC:3.6.1.1] | (RefSeq) soluble inorganic pyrophosphatase 1, chloroplastic-like	[C]	Soluble inorganic pyrophosphatase 1, chloroplastic (Precursor) GN=At5g09650 OS=Arabidopsis thaliana (Mouse-ear cress) PE=1 SV=1	C	Energy production and conversion
2BB7K8	--	--	[T]	Protein BONZAI 3 GN=BON3 OS=Arabidopsis thaliana (Mouse-ear cress) PE=1 SV=1	T	Signal transduction mechanisms
V0ZW9L	--	--	[O]	NEP1-interacting protein 1 GN=F4B14.110 OS=Arabidopsis thaliana (Mouse-ear cress) PE=1 SV=2	O	Posttranslational modification, protein turnover, chaperones
578PES	--	--	--	Glucan endo-1,3-beta-glucosidase 13 (Precursor) GN=At5g56590 OS=Arabidopsis thaliana (Mouse-ear cress) PE=1 SV=1	R	General function prediction only
1PEU5R	[G]	--	[G]	Fructokinase-like 1, chloroplastic {ECO:0000312|EMBL:AEE79187.1} (Precursor) OS=Arabidopsis thaliana (Mouse-ear cress) PE=1 SV=1	G	Carbohydrate transport and metabolism
1L1WJ8	[V]	K03327|0|cam:101500523|K03327 multidrug resistance protein, MATE family | (RefSeq) MATE efflux family protein 5-like	[R]	MATE efflux family protein 5 GN=F3L12.12 OS=Arabidopsis thaliana (Mouse-ear cress) PE=3 SV=1	R	General function prediction only
Arachis_hypogaea_newGene_17747	--	K05605|5.37954e-15|adu:107464446|K05605 3-hydroxyisobutyryl-CoA hydrolase [EC:3.1.2.4] | (RefSeq) 3-hydroxyisobutyryl-CoA hydrolase 1-like	--	--	I	Lipid transport and metabolism
Arachis_hypogaea_newGene_18410	--	K17710|0|aip:107644170|K17710 pentatricopeptide repeat domain-containing protein 1 | (RefSeq) pentatricopeptide repeat-containing protein At1g62930, chloroplastic-like	[R]	Pentatricopeptide repeat-containing protein At1g62930, chloroplastic OS=Arabidopsis thaliana OX=3702 GN=At1g62930 PE=2 SV=2	S	Function unknown
K96EGP	--	--	--	--	S	Function unknown
GAUK41	[R]	K14855|0|pvu:PHAVU_004G092500g|K14855 ribosome assembly protein 4 | (RefSeq) hypothetical protein	[S]	Notchless protein homolog GN=NLE1 OS=Arabidopsis thaliana (Mouse-ear cress) PE=2 SV=1	R	General function prediction only
06IYJZ	[RTKL]	--	--	Wall-associated receptor kinase 2 (Precursor) GN=WAK2 OS=Arabidopsis thaliana (Mouse-ear cress) PE=1 SV=1	T	Signal transduction mechanisms
RIE5PZ	--	--	--	--	S	Function unknown
QA5YK5	--	--	--	BTB/POZ domain-containing protein At3g50780 GN=At3g50780 OS=Arabidopsis thaliana (Mouse-ear cress) PE=2 SV=1	S	Function unknown
T252JQ	--	K18588|2.17745e-10|pvu:PHAVU_009G065300g|K18588 coenzyme Q-binding protein COQ10 | (RefSeq) hypothetical protein	[I]	--	I	Lipid transport and metabolism
46XLY6	[J]	--	[J]	--	J	Translation, ribosomal structure and biogenesis
5VHG73	--	K18177|5.5299e-37|mtr:MTR_2g020920|K18177 cytochrome c oxidase assembly factor 4 | (RefSeq) Cox19-like CHCH family protein	--	--	S	Function unknown
L2Y6DG	[EH]	K05907|0|gmx:100799978|K05907 adenylyl-sulfate reductase (glutathione) [EC:1.8.4.9] | (RefSeq) 5'-adenylylsulfate reductase 3, chloroplastic	[E]	5&apos;-adenylylsulfate reductase 3, chloroplastic (Precursor) GN=F1N20.90 OS=Arabidopsis thaliana (Mouse-ear cress) PE=2 SV=2	E	Amino acid transport and metabolism
BT71C1	[O]	K09531|0|gmx:100817782|K09531 DnaJ homolog subfamily C member 11 | (RefSeq) chaperone protein dnaJ 13-like	[O]	Chaperone protein dnaJ 13 GN=T20F21.9 OS=Arabidopsis thaliana (Mouse-ear cress) PE=1 SV=2	O	Posttranslational modification, protein turnover, chaperones
P9UE85	--	K02942|9.94135e-21|gmx:100527385|K02942 large subunit ribosomal protein LP1 | (RefSeq) uncharacterized LOC100527385	--	60S acidic ribosomal protein P3-2 GN=RPP3B OS=Arabidopsis thaliana (Mouse-ear cress) PE=2 SV=1	J	Translation, ribosomal structure and biogenesis
BFX48A	--	--	--	--	S	Function unknown
6S2PPI	--	--	--	--	S	Function unknown
JBU5AC	--	K12605|1.8578e-63|pper:PRUPEppa002794m2g|K12605 CCR4-NOT transcription complex subunit 2 | (RefSeq) hypothetical protein	[KDR]	Probable NOT transcription complex subunit VIP2 (Fragment) GN=VIP2 OS=Nicotiana benthamiana PE=1 SV=1	K	Transcription
JMQ6FC	--	--	--	--	S	Function unknown
JQ7YTV	--	--	--	Protein DYAD GN=MFG13.3 OS=Arabidopsis thaliana (Mouse-ear cress) PE=1 SV=2	S	Function unknown
2N5V2V	[E]	K15227|3.60668e-88|mtr:MTR_4g115980|K15227 arogenate dehydrogenase (NADP+), plant [EC:1.3.1.78] | (RefSeq) prephenate dehydrogenase	[E]	Arogenate dehydrogenase 1, chloroplastic (Precursor) GN=TYRAAT1 OS=Arabidopsis thaliana (Mouse-ear cress) PE=1 SV=1	E	Amino acid transport and metabolism
9GGB7F	[M]	K01784|0|pvu:PHAVU_002G286800g|K01784 UDP-glucose 4-epimerase [EC:5.1.3.2] | (RefSeq) hypothetical protein	[M]	Bifunctional UDP-glucose 4-epimerase and UDP-xylose 4-epimerase 1 GN=UGE1 OS=Pisum sativum (Garden pea) PE=1 SV=2	M	Cell wall/membrane/envelope biogenesis
04Q2AE	[J]	K02912|2.34426e-80|gmx:100787561|K02912 large subunit ribosomal protein L32e | (RefSeq) 60S ribosomal protein L32-1	[J]	60S ribosomal protein L32-1 GN=RPL32A OS=Arabidopsis thaliana (Mouse-ear cress) PE=2 SV=2	J	Translation, ribosomal structure and biogenesis
CR9H3C	--	--	--	Remorin OS=Solanum tuberosum (Potato) PE=1 SV=1	--	--
L43FYW	--	--	--	--	S	Function unknown
FPF4KE	[Q]	--	[Q]	Geraniol 8-hydroxylase GN=CYP76B6 OS=Catharanthus roseus (Madagascar periwinkle) PE=1 SV=1	Q	Secondary metabolites biosynthesis, transport and catabolism
JX13SW	--	--	[TU]	1-phosphatidylinositol-3-phosphate 5-kinase FAB1B GN=FAB1B OS=Arabidopsis thaliana (Mouse-ear cress) PE=2 SV=1	TU	Signal transduction mechanisms;; Intracellular trafficking, secretion, and vesicular transport
Arachis_hypogaea_newGene_19511	--	--	--	--	--	--
Arachis_hypogaea_newGene_22247	--	--	[K]	Transcription initiation factor TFIID subunit 14b OS=Arabidopsis thaliana OX=3702 GN=TAF14B PE=1 SV=1	K	Transcription
JHY2LS	[O]	K08900|0|cam:101511087|K08900 mitochondrial chaperone BCS1 | (RefSeq) uncharacterized LOC101511087	[O]	26S protease regulatory subunit 6B homolog GN=MCK7.16 OS=Arabidopsis thaliana (Mouse-ear cress) PE=1 SV=1	O	Posttranslational modification, protein turnover, chaperones
X036C8	--	K12448|0|gmx:100775308|K12448 UDP-arabinose 4-epimerase [EC:5.1.3.5] | (RefSeq) UDP-arabinose 4-epimerase 1-like	[M]	UDP-arabinose 4-epimerase 1 GN=MUR4 OS=Arabidopsis thaliana (Mouse-ear cress) PE=1 SV=1	M	Cell wall/membrane/envelope biogenesis
7K9SF4	--	--	--	--	S	Function unknown
F9LVIV	--	--	--	F-box protein CPR30 GN=CPR30 OS=Arabidopsis thaliana (Mouse-ear cress) PE=1 SV=2	R	General function prediction only
D1GULF	[T]	K12115|0|gmx:100805523|K12115 clock-associated PAS protein ZTL | (RefSeq) adagio protein 1-like	--	Adagio protein 1 GN=MSF19.2 OS=Arabidopsis thaliana (Mouse-ear cress) PE=1 SV=2	R	General function prediction only
X4UCF1	--	--	--	--	S	Function unknown
P58CS4	[S]	--	[R]	LRR repeats and ubiquitin-like domain-containing protein At2g30105 GN=At2g30105 OS=Arabidopsis thaliana (Mouse-ear cress) PE=1 SV=1	R	General function prediction only
AQ4HSR	[E]	K01640|0|gmx:100791169|K01640 hydroxymethylglutaryl-CoA lyase [EC:4.1.3.4] | (RefSeq) hydroxymethylglutaryl-CoA lyase, mitochondrial	[CE]	Hydroxymethylglutaryl-CoA lyase, mitochondrial GN=HMGCL OS=Arabidopsis thaliana (Mouse-ear cress) PE=1 SV=2	CE	Energy production and conversion;; Amino acid transport and metabolism
0R2KAM	--	--	--	--	--	--
Arachis_hypogaea_newGene_8915	--	--	--	--	--	--
18M8R5	[O]	K01280|5.07899e-60|cam:101490818|K01280 tripeptidyl-peptidase II [EC:3.4.14.10] | (RefSeq) tripeptidyl-peptidase 2-like	[O]	Tripeptidyl-peptidase 2 GN=TPP2 OS=Arabidopsis thaliana (Mouse-ear cress) PE=1 SV=1	O	Posttranslational modification, protein turnover, chaperones
3KU04F	--	--	[O]	--	O	Posttranslational modification, protein turnover, chaperones
Z5Q04D	[O]	K07767|2.8572e-21|tcc:TCM_046832|K07767 katanin p60 ATPase-containing subunit A1 [EC:3.6.4.3] | (RefSeq) P-loop containing nucleoside triphosphate hydrolases superfamily protein, putative	[O]	Katanin p60 ATPase-containing subunit A1 {ECO:0000255|HAMAP-Rule:MF_03023} GN=At1g80350 OS=Arabidopsis thaliana (Mouse-ear cress) PE=1 SV=1	O	Posttranslational modification, protein turnover, chaperones
B45DAM	--	--	--	U-box domain-containing protein 32 GN=PUB32 OS=Arabidopsis thaliana (Mouse-ear cress) PE=2 SV=1	T	Signal transduction mechanisms
QTK9ZR	--	--	--	--	S	Function unknown
KMS93W	--	K03129|0|gmx:100783067|K03129 transcription initiation factor TFIID subunit 4 | (RefSeq) transcription initiation factor TFIID subunit 4b-like	[K]	Transcription initiation factor TFIID subunit 4b GN=TAF4B OS=Arabidopsis thaliana (Mouse-ear cress) PE=1 SV=1	K	Transcription
70M392	--	--	--	--	R	General function prediction only
LBLK2X	--	--	--	Uncharacterized protein ycf68 GN=ycf68-2 OS=Eucalyptus globulus subsp. globulus (Tasmanian blue gum) PE=3 SV=1	R	General function prediction only
Arachis_hypogaea_newGene_11898	--	K10885|4.19081e-65|adu:107475546|K10885 ATP-dependent DNA helicase 2 subunit 2 | (RefSeq) ATP-dependent DNA helicase 2 subunit KU80-like	--	--	--	--
LCQF6T	--	--	[R]	PHD finger protein At1g33420 GN=At1g33420 OS=Arabidopsis thaliana (Mouse-ear cress) PE=1 SV=1	R	General function prediction only
Z9SVTE	[E]	K01580|1.29708e-15|mdm:103421961|K01580 glutamate decarboxylase [EC:4.1.1.15] | (RefSeq) glutamate decarboxylase-like	[E]	Glutamate decarboxylase 4 GN=GAD4 OS=Arabidopsis thaliana (Mouse-ear cress) PE=1 SV=1	E	Amino acid transport and metabolism
09ED9P	[V]	K03327|0|pvu:PHAVU_004G152500g|K03327 multidrug resistance protein, MATE family | (RefSeq) hypothetical protein	[R]	MATE efflux family protein 7 GN=F3L12.9 OS=Arabidopsis thaliana (Mouse-ear cress) PE=2 SV=1	S	Function unknown
D1CLLQ	--	--	[R]	--	R	General function prediction only
AGZ1EA	--	--	--	Rhodanese-like domain-containing protein 11, chloroplastic (Precursor) GN=STR11 OS=Arabidopsis thaliana (Mouse-ear cress) PE=2 SV=1	R	General function prediction only
487RVS	--	K18812|2.41924e-107|gmx:100799951|K18812 cyclin D6, plant | (RefSeq) putative cyclin-D6-1-like	[D]	Putative cyclin-D6-1 GN=CYCD6-1 OS=Arabidopsis thaliana (Mouse-ear cress) PE=3 SV=1	D	Cell cycle control, cell division, chromosome partitioning
78QEC9	[RTKL]	--	--	L-type lectin-domain containing receptor kinase VII.1 (Precursor) GN=LECRK71 OS=Arabidopsis thaliana (Mouse-ear cress) PE=2 SV=1	T	Signal transduction mechanisms
SHW8SI	[U]	--	[U]	--	U	Intracellular trafficking, secretion, and vesicular transport
Arachis_hypogaea_newGene_1872	--	--	[R]	RNA-directed DNA polymerase homolog OS=Oenothera berteroana OX=3950 PE=4 SV=1	L	Replication, recombination and repair
NK9AGX	--	K13265|6.00138e-51|gmx:100793687|K13265 vestitone reductase [EC:1.1.1.348] | (RefSeq) bifunctional dihydroflavonol 4-reductase/flavanone 4-reductase-like	[V]	Vestitone reductase OS=Medicago sativa (Alfalfa) PE=1 SV=1	V	Defense mechanisms
L5TNM0	[RTKL]	--	--	Probable LRR receptor-like serine/threonine-protein kinase At1g06840 (Precursor) GN=At1g06840 OS=Arabidopsis thaliana (Mouse-ear cress) PE=2 SV=2	T	Signal transduction mechanisms
Arachis_hypogaea_newGene_7272	--	--	--	--	--	--
J6J42Y	--	K00036|2.42441e-104|mtr:MTR_7g037440|K00036 glucose-6-phosphate 1-dehydrogenase [EC:1.1.1.49 1.1.1.363] | (RefSeq) glucose-6-phosphate 1-dehydrogenase	[G]	Glucose-6-phosphate 1-dehydrogenase, cytoplasmic isoform OS=Medicago sativa (Alfalfa) PE=2 SV=1	G	Carbohydrate transport and metabolism
YDA518	--	--	--	Probable terpene synthase 2 GN=TPS2 OS=Ricinus communis (Castor bean) PE=3 SV=1	R	General function prediction only
633QML	--	--	[R]	Pentatricopeptide repeat-containing protein At3g48250, chloroplastic (Precursor) GN=At3g48250 OS=Arabidopsis thaliana (Mouse-ear cress) PE=2 SV=1	R	General function prediction only
72EBQP	--	--	--	--	O	Posttranslational modification, protein turnover, chaperones
PH0VT5	--	--	--	--	R	General function prediction only
BB6FSG	--	--	--	--	--	--
M36XJL	[Q]	K20562|0|cam:101493108|K20562 biphenyl-4-hydroxylase | (RefSeq) cytochrome P450 CYP736A12-like	[Q]	Cytochrome P450 CYP736A12 OS=Panax ginseng (Korean ginseng) PE=2 SV=1	Q	Secondary metabolites biosynthesis, transport and catabolism
CLK22A	--	--	--	--	--	--
8236ZX	--	--	[K]	GRF1-interacting factor 2 GN=GIF2 OS=Arabidopsis thaliana (Mouse-ear cress) PE=1 SV=1	K	Transcription
V86AIC	--	K11855|0|gmx:100782303|K11855 ubiquitin carboxyl-terminal hydrolase 36/42 [EC:3.4.19.12] | (RefSeq) ubiquitin carboxyl-terminal hydrolase 17-like	[O]	Ubiquitin carboxyl-terminal hydrolase 16 GN=UBP16 OS=Arabidopsis thaliana (Mouse-ear cress) PE=1 SV=1	O	Posttranslational modification, protein turnover, chaperones
R1AWTS	--	--	--	--	--	--
3R4FRS	[R]	K15450|0|gmx:100816336|K15450 tRNA wybutosine-synthesizing protein 3 [EC:2.1.1.282] | (RefSeq) tRNA wybutosine-synthesizing protein 2/3/4	[R]	tRNA wybutosine-synthesizing protein 2 homolog GN=At4g04670 OS=Arabidopsis thaliana (Mouse-ear cress) PE=2 SV=1	R	General function prediction only
Arachis_hypogaea_newGene_20024	--	--	--	Putative leucine-rich repeat receptor-like protein kinase At2g19210 OS=Arabidopsis thaliana OX=3702 GN=At2g19210 PE=3 SV=1	T	Signal transduction mechanisms
Z5HD3M	--	--	[L]	--	L	Replication, recombination and repair
RAI67U	--	--	--	--	--	--
MZPE9F	--	--	--	--	R	General function prediction only
LIRE86	[J]	--	--	--	R	General function prediction only
C6KQRR	[KL]	K14440|5.13177e-37|gmx:100778246|K14440 SWI/SNF-related matrix-associated actin-dependent regulator of chromatin subfamily A-like protein 1 [EC:3.6.4.12] | (RefSeq) SWI/SNF-related matrix-associated actin-dependent regulator of chromatin subfamily A-like protein 1	[B]	DNA helicase INO80 GN=INO80 OS=Arabidopsis thaliana (Mouse-ear cress) PE=2 SV=2	B	Chromatin structure and dynamics
Arachis_hypogaea_newGene_10581	--	--	[R]	BTB/POZ domain-containing protein At2g24240 OS=Arabidopsis thaliana OX=3702 GN=At2g24240 PE=2 SV=1	S	Function unknown
HS2KB4	--	--	[M]	Callose synthase 5 OS=Arabidopsis thaliana (Mouse-ear cress) PE=1 SV=1	L	Replication, recombination and repair
0N6LTB	[P]	K11816|0|gmx:100819987|K11816 indole-3-pyruvate monooxygenase [EC:1.14.13.168] | (RefSeq) probable indole-3-pyruvate monooxygenase YUCCA5	[Q]	Probable indole-3-pyruvate monooxygenase YUCCA8 GN=F16A16.170 OS=Arabidopsis thaliana (Mouse-ear cress) PE=2 SV=1	Q	Secondary metabolites biosynthesis, transport and catabolism
CHB2FZ	[V]	--	[Q]	ABC transporter G family member 24 GN=F12M16.28 OS=Arabidopsis thaliana (Mouse-ear cress) PE=2 SV=2	Q	Secondary metabolites biosynthesis, transport and catabolism
0WUB70	--	K11975|5.26211e-32|pper:PRUPE_ppa021508mg|K11975 E3 ubiquitin-protein ligase RNF144 [EC:2.3.2.27] | (RefSeq) hypothetical protein	[O]	--	O	Posttranslational modification, protein turnover, chaperones
L9YRC6	--	K18812|1.10334e-145|pvu:PHAVU_005G109600g|K18812 cyclin D6, plant | (RefSeq) hypothetical protein	[D]	Putative cyclin-D6-1 GN=CYCD6-1 OS=Arabidopsis thaliana (Mouse-ear cress) PE=3 SV=1	D	Cell cycle control, cell division, chromosome partitioning
Arachis_hypogaea_newGene_10738	--	--	--	--	--	--
Z89BXU	[RTKL]	--	[R]	Serine/threonine-protein kinase STN7, chloroplastic (Precursor) GN=STN7 OS=Arabidopsis thaliana (Mouse-ear cress) PE=1 SV=1	T	Signal transduction mechanisms
NHK71Z	[K]	K11592|0|gmx:100811631|K11592 endoribonuclease Dicer [EC:3.1.26.-] | (RefSeq) endoribonuclease Dicer homolog 1-like	[A]	Endoribonuclease Dicer homolog 1 GN=T25K16.4 OS=Arabidopsis thaliana (Mouse-ear cress) PE=1 SV=2	A	RNA processing and modification
NQI5N4	--	--	--	--	S	Function unknown
1EPH5S	[O]	K03283|0|cmo:103496889|K03283 heat shock 70kDa protein 1/8 | (RefSeq) stromal 70 kDa heat shock-related protein, chloroplastic	[O]	Stromal 70 kDa heat shock-related protein, chloroplastic (Precursor) GN=HSP70 OS=Pisum sativum (Garden pea) PE=2 SV=1	O	Posttranslational modification, protein turnover, chaperones
T4NGX3	--	K07195|0|gmx:100808078|K07195 exocyst complex component 7 | (RefSeq) exocyst complex component EXO70B1-like	[U]	Exocyst complex component EXO70B1 GN=EXO70B1 OS=Arabidopsis thaliana (Mouse-ear cress) PE=1 SV=1	U	Intracellular trafficking, secretion, and vesicular transport
5RH3SU	--	--	--	--	S	Function unknown
9G4NA9	[J]	K19788|0|gmx:100500688|K19788 obg-like ATPase 1 | (RefSeq) ribosome-binding ATPase YchF	[R]	GTP-binding protein OBGC, chloroplastic (Precursor) GN=T28N17.50 OS=Arabidopsis thaliana (Mouse-ear cress) PE=2 SV=1	R	General function prediction only
S5VL8K	--	--	--	--	--	--
3V4SEB	--	--	--	Non-specific lipid-transfer protein-like protein At5g64080 (Precursor) GN=At5g64080 OS=Arabidopsis thaliana (Mouse-ear cress) PE=1 SV=1	R	General function prediction only
DAD8TC	[KL]	K20093|0|gmx:100779283|K20093 DNA excision repair protein ERCC-6-like [EC:3.6.4.12] | (RefSeq) protein CHROMATIN REMODELING 24-like	[KL]	Protein CHROMATIN REMODELING 24 {ECO:0000303|PubMed:16547115} OS=Arabidopsis thaliana (Mouse-ear cress) PE=2 SV=1	L	Replication, recombination and repair
9L0MNF	[H]	--	--	--	S	Function unknown
WJCJ19	[P]	K11816|5.02161e-95|gmx:100801203|K11816 indole-3-pyruvate monooxygenase [EC:1.14.13.168] | (RefSeq) probable indole-3-pyruvate monooxygenase YUCCA11	[Q]	Probable indole-3-pyruvate monooxygenase YUCCA11 GN=F24J8.6 OS=Arabidopsis thaliana (Mouse-ear cress) PE=2 SV=1	Q	Secondary metabolites biosynthesis, transport and catabolism
9GF5TT	--	--	--	--	--	--
F35YNL	--	K15382|8.10634e-85|gmx:100810962|K15382 solute carrier family 50 (sugar transporter) | (RefSeq) bidirectional sugar transporter SWEET14-like	[R]	Bidirectional sugar transporter SWEET10 GN=SWEET10 OS=Arabidopsis thaliana (Mouse-ear cress) PE=2 SV=1	R	General function prediction only
P3SWUI	--	--	--	--	S	Function unknown
SNR3ID	[OC]	K03671|5.66451e-64|cam:101514324|K03671 thioredoxin 1 | (RefSeq) thioredoxin H1	[O]	Thioredoxin H-type OS=Ricinus communis (Castor bean) PE=3 SV=1	O	Posttranslational modification, protein turnover, chaperones
24SSM1	--	K12462|1.59269e-111|gmx:100803429|K12462 Rho GDP-dissociation inhibitor | (RefSeq) rho GDP-dissociation inhibitor 1	[T]	Rho GDP-dissociation inhibitor 1 GN=GDI1 OS=Arabidopsis thaliana (Mouse-ear cress) PE=1 SV=1	T	Signal transduction mechanisms
L58FBG	[O]	K03283|2.65117e-96|ath:AT1G16030|K03283 heat shock 70kDa protein 1/8 | (RefSeq) Hsp70b; heat shock protein 70B	[O]	Heat shock 70 kDa protein 5 GN=T24D18.14 OS=Arabidopsis thaliana (Mouse-ear cress) PE=2 SV=1	O	Posttranslational modification, protein turnover, chaperones
A81B1L	--	--	--	--	--	--
NB2RRK	[E]	K10775|0|gmx:100801470|K10775 phenylalanine ammonia-lyase [EC:4.3.1.24] | (RefSeq) phenylalanine ammonia-lyase 2-like	[Q]	Phenylalanine ammonia-lyase 2 GN=PAL2 OS=Cicer arietinum (Chickpea) PE=2 SV=1	Q	Secondary metabolites biosynthesis, transport and catabolism
Z7F7FH	[J]	--	[R]	--	J	Translation, ribosomal structure and biogenesis
1R706V	[I]	K10257|0|cam:101513464|K10257 acyl-lipid omega-3 desaturase [EC:1.14.19.25 1.14.19.35 1.14.19.36] | (RefSeq) omega-3 fatty acid desaturase, chloroplastic-like	--	Omega-3 fatty acid desaturase, chloroplastic (Precursor) GN=FAD7 OS=Sesamum indicum (Oriental sesame) PE=2 SV=1	I	Lipid transport and metabolism
IEIY3V	[G]	K01188|0|cam:101513528|K01188 beta-glucosidase [EC:3.2.1.21] | (RefSeq) beta-glucosidase 12-like	[G]	Beta-glucosidase 12 (Precursor) OS=Oryza sativa subsp. japonica (Rice) PE=2 SV=2	G	Carbohydrate transport and metabolism
Arachis_hypogaea_newGene_8267	--	--	--	--	--	--
01R8FJ	[E]	K00600|1.75529e-32|pvu:PHAVU_002G313300g|K00600 glycine hydroxymethyltransferase [EC:2.1.2.1] | (RefSeq) hypothetical protein	[E]	Serine hydroxymethyltransferase 3, chloroplastic (Precursor) GN=F8B4.220 OS=Arabidopsis thaliana (Mouse-ear cress) PE=1 SV=2	E	Amino acid transport and metabolism
5QK60S	--	--	--	--	--	--
FX1Z4A	--	--	[S]	E3 ubiquitin protein ligase DRIP1 GN=DRIP1 OS=Arabidopsis thaliana (Mouse-ear cress) PE=1 SV=2	S	Function unknown
Arachis_hypogaea_newGene_12056	--	--	--	--	S	Function unknown
6LJ86G	--	--	--	Protein TRM32 GN=TRM32 OS=Arabidopsis thaliana (Mouse-ear cress) PE=2 SV=1	S	Function unknown
RDL00W	--	--	--	--	T	Signal transduction mechanisms
Y4W2TZ	[R]	K03363|0|gmx:100801495|K03363 cell division cycle 20, cofactor of APC complex | (RefSeq) cell division cycle 20.2, cofactor of APC complex-like	[DO]	Cell division cycle 20.1, cofactor of APC complex GN=F17M5.30 OS=Arabidopsis thaliana (Mouse-ear cress) PE=1 SV=1	R	General function prediction only
4Q7MRW	--	--	--	FBD-associated F-box protein At4g10400 GN=At4g10400 OS=Arabidopsis thaliana (Mouse-ear cress) PE=2 SV=2	R	General function prediction only
C5XBA2	[H]	K09833|2.10554e-112|mdm:103453843|K09833 homogentisate phytyltransferase / homogentisate geranylgeranyltransferase [EC:2.5.1.115 2.5.1.116] | (RefSeq) homogentisate phytyltransferase 1, chloroplastic-like	--	Naringenin 8-dimethylallyltransferase 2, chloroplastic (Precursor) GN=N8DT-2 OS=Sophora flavescens (Ku shen) PE=1 SV=1	H	Coenzyme transport and metabolism
RZ3VA1	[R]	K07893|1.17371e-145|cam:101507522|K07893 Ras-related protein Rab-6A | (RefSeq) ras-related protein RABH1e-like	[U]	Ras-related protein RABH1e GN=RABH1E OS=Arabidopsis thaliana (Mouse-ear cress) PE=2 SV=1	U	Intracellular trafficking, secretion, and vesicular transport
581R81	--	--	[E]	GABA transporter 1 GN=T23G18.9 OS=Arabidopsis thaliana (Mouse-ear cress) PE=1 SV=1	E	Amino acid transport and metabolism
2XE8WN	--	--	[K]	GRF1-interacting factor 2 GN=GIF2 OS=Arabidopsis thaliana (Mouse-ear cress) PE=1 SV=1	K	Transcription
HG61QK	--	--	--	--	S	Function unknown
A8W1T3	[Q]	--	[Q]	Cytochrome P450 71A1 GN=CYP71A1 OS=Persea americana (Avocado) PE=1 SV=2	Q	Secondary metabolites biosynthesis, transport and catabolism
864V7V	--	K12349|1.37708e-153|gmx:100781840|K12349 neutral ceramidase [EC:3.5.1.23] | (RefSeq) neutral ceramidase-like	[T]	Neutral ceramidase (Precursor) OS=Oryza sativa subsp. japonica (Rice) PE=1 SV=1	G	Carbohydrate transport and metabolism
ELD0SC	[RTKL]	--	--	G-type lectin S-receptor-like serine/threonine-protein kinase At4g27290 (Precursor) GN=At4g27290 OS=Arabidopsis thaliana (Mouse-ear cress) PE=3 SV=4	T	Signal transduction mechanisms
Y0M1S0	--	K13648|0|cam:101489630|K13648 alpha-1,4-galacturonosyltransferase [EC:2.4.1.43] | (RefSeq) probable galacturonosyltransferase 4	--	Probable galacturonosyltransferase 4 GN=MCA23.10 OS=Arabidopsis thaliana (Mouse-ear cress) PE=2 SV=1	G	Carbohydrate transport and metabolism
KP68JR	--	K09285|9.1443e-126|pvu:PHAVU_003G153100g|K09285 AP2-like factor, ANT lineage | (RefSeq) hypothetical protein	--	AP2-like ethylene-responsive transcription factor At1g16060 GN=At1g16060 OS=Arabidopsis thaliana (Mouse-ear cress) PE=2 SV=1	K	Transcription
V55W7Y	[R]	--	[T]	--	T	Signal transduction mechanisms
8931ZB	--	--	--	--	S	Function unknown
E660H8	--	--	--	Tubulin-folding cofactor E GN=F26A9.18 OS=Arabidopsis thaliana (Mouse-ear cress) PE=2 SV=1	O	Posttranslational modification, protein turnover, chaperones
NL0HTV	[MG]	K08678|0|cam:101494045|K08678 UDP-glucuronate decarboxylase [EC:4.1.1.35] | (RefSeq) UDP-glucuronic acid decarboxylase 1	[GM]	UDP-glucuronic acid decarboxylase 1 GN=UXS1 OS=Arabidopsis thaliana (Mouse-ear cress) PE=1 SV=1	G	Carbohydrate transport and metabolism
W54VUE	[O]	--	[O]	Katanin p60 ATPase-containing subunit A1 {ECO:0000255|HAMAP-Rule:MF_03023} GN=At1g80350 OS=Arabidopsis thaliana (Mouse-ear cress) PE=1 SV=1	O	Posttranslational modification, protein turnover, chaperones
M7858J	--	--	--	WAT1-related protein At4g08290 GN=At4g08290 OS=Arabidopsis thaliana (Mouse-ear cress) PE=2 SV=1	S	Function unknown
ETFP64	--	K09651|2.35774e-140|gmx:100794217|K09651 rhomboid domain-containing protein 1 [EC:3.4.21.-] | (RefSeq) rhomboid-like protein 14, mitochondrial	[S]	Uncharacterized protein At3g17611 GN=At3g17611 OS=Arabidopsis thaliana (Mouse-ear cress) PE=2 SV=1	T	Signal transduction mechanisms
K8RLSB	--	--	--	--	S	Function unknown
BG5GX2	--	--	--	--	T	Signal transduction mechanisms
983LEL	[O]	K00799|3.37729e-143|gmx:100793025|K00799 glutathione S-transferase [EC:2.5.1.18] | (RefSeq) GSTL7; glutathione S-transferase L3	[O]	Glutathione S-transferase L3 GN=GSTL3 OS=Arabidopsis thaliana (Mouse-ear cress) PE=2 SV=1	O	Posttranslational modification, protein turnover, chaperones
F7FICR	--	--	--	--	R	General function prediction only
CHK6WN	--	--	--	Putative DNA-binding protein ESCAROLA GN=ESC OS=Arabidopsis thaliana (Mouse-ear cress) PE=2 SV=1	S	Function unknown
VIU8IP	--	K16280|0|gmx:100798816|K16280 E3 ubiquitin-protein ligase RGLG [EC:2.3.2.27] | (RefSeq) E3 ubiquitin-protein ligase RGLG2	[T]	E3 ubiquitin-protein ligase RGLG1 GN=RGLG1 OS=Arabidopsis thaliana (Mouse-ear cress) PE=1 SV=1	O	Posttranslational modification, protein turnover, chaperones
DFM3I4	[M]	--	--	--	S	Function unknown
817MDY	[R]	K08232|0|pvu:PHAVU_007G230300g|K08232 monodehydroascorbate reductase (NADH) [EC:1.6.5.4] | (RefSeq) hypothetical protein	[R]	Monodehydroascorbate reductase OS=Solanum lycopersicum (Tomato) PE=1 SV=1	R	General function prediction only
0VM5CY	--	K09060|1.46644e-62|gmx:100808533|K09060 plant G-box-binding factor | (RefSeq) G-box-binding factor 1-like	--	G-box-binding factor 1 GN=C7A10_630 OS=Arabidopsis thaliana (Mouse-ear cress) PE=2 SV=2	K	Transcription
ZMPK13	--	K15382|5.31185e-135|gmx:100801430|K15382 solute carrier family 50 (sugar transporter) | (RefSeq) bidirectional sugar transporter N3	[R]	Bidirectional sugar transporter SWEET12 GN=MQM1.8 OS=Arabidopsis thaliana (Mouse-ear cress) PE=1 SV=1	U	Intracellular trafficking, secretion, and vesicular transport
Arachis_hypogaea_newGene_11632	--	K09510|1.2827e-76|aip:107612246|K09510 DnaJ homolog subfamily B member 4 | (RefSeq) dnaJ homolog subfamily B member 4	[O]	Chaperone protein dnaJ 2 OS=Arabidopsis thaliana OX=3702 GN=ATJ2 PE=1 SV=2	O	Posttranslational modification, protein turnover, chaperones
JT11CY	--	K12261|2.03646e-15|pop:POPTR_0229s00210g|K12261 2-hydroxyacyl-CoA lyase 1 [EC:4.1.-.-] | (RefSeq) hypothetical protein	[EH]	2-hydroxyacyl-CoA lyase OS=Oryza sativa subsp. japonica (Rice) PE=3 SV=3	EH	Amino acid transport and metabolism;; Coenzyme transport and metabolism
8BMB32	--	K13459|0|gmx:102668045|K13459 disease resistance protein RPS2 | (RefSeq) disease resistance protein At4g27190-like	[T]	Probable disease resistance protein At4g27220 GN=At4g27220 OS=Arabidopsis thaliana (Mouse-ear cress) PE=2 SV=1	T	Signal transduction mechanisms
KC85RF	--	--	--	Protein trichome birefringence-like 42 GN=TBL42 OS=Arabidopsis thaliana (Mouse-ear cress) PE=3 SV=1	R	General function prediction only
BAYB07	--	--	--	Uncharacterized protein At1g04910 GN=At1g04910 OS=Arabidopsis thaliana (Mouse-ear cress) PE=2 SV=1	S	Function unknown
86NI01	[Q]	--	[R]	--	R	General function prediction only
WJ6Y4Y	--	--	--	--	R	General function prediction only
P2AB97	--	--	--	Ethylene-responsive transcription factor WIN1 GN=F9L1.31 OS=Arabidopsis thaliana (Mouse-ear cress) PE=2 SV=1	K	Transcription
HXI3V8	--	K04506|0|gmx:100782764|K04506 E3 ubiquitin-protein ligase SIAH1 [EC:2.3.2.27] | (RefSeq) E3 ubiquitin-protein ligase SINAT3	[R]	E3 ubiquitin-protein ligase SINAT3 GN=SINAT3 OS=Arabidopsis thaliana (Mouse-ear cress) PE=2 SV=1	O	Posttranslational modification, protein turnover, chaperones
2CJ5BU	--	--	--	--	--	--
62P0D6	--	K14400|0|pvu:PHAVU_007G053400g|K14400 pre-mRNA cleavage complex 2 protein Pcf11 | (RefSeq) hypothetical protein	[A]	Polyadenylation and cleavage factor homolog 4 {ECO:0000305} OS=Arabidopsis thaliana (Mouse-ear cress) PE=1 SV=1	A	RNA processing and modification
Arachis_hypogaea_newGene_6238	[L]	--	--	U-box domain-containing protein 30 OS=Arabidopsis thaliana OX=3702 GN=PUB30 PE=2 SV=1	--	--
3A6XR1	--	--	--	MLP-like protein 31 GN=MLP31 OS=Arabidopsis thaliana (Mouse-ear cress) PE=2 SV=2	--	--
MYV34H	[H]	K00794|1.99806e-126|cam:101510073|K00794 6,7-dimethyl-8-ribityllumazine synthase [EC:2.5.1.78] | (RefSeq) 6,7-dimethyl-8-ribityllumazine synthase, chloroplastic	[H]	6,7-dimethyl-8-ribityllumazine synthase, chloroplastic (Precursor) GN=At2g44050 OS=Arabidopsis thaliana (Mouse-ear cress) PE=2 SV=1	H	Coenzyme transport and metabolism
MIP29L	--	--	--	Transcription factor FER-LIKE IRON DEFICIENCY-INDUCED TRANSCRIPTION FACTOR GN=At2g28160 OS=Arabidopsis thaliana (Mouse-ear cress) PE=1 SV=1	K	Transcription
URES5A	--	K18810|5.92007e-156|pvu:PHAVU_009G143200g|K18810 cyclin D1/2/4, plant | (RefSeq) hypothetical protein	[D]	Cyclin-D2-1 GN=F14M13.11 OS=Arabidopsis thaliana (Mouse-ear cress) PE=1 SV=3	D	Cell cycle control, cell division, chromosome partitioning
W8SRLW	--	--	--	--	R	General function prediction only
MUCA0D	--	--	--	--	S	Function unknown
8ZK1J8	--	--	--	--	--	--
Q8GWNP	--	--	[R]	CSC1-like protein At1g32090 GN=At1g32090 OS=Arabidopsis thaliana (Mouse-ear cress) PE=1 SV=1	S	Function unknown
75T26B	--	K03946|9.71905e-56|gmx:100499948|K03946 NADH dehydrogenase (ubiquinone) 1 alpha subcomplex subunit 2 | (RefSeq) uncharacterized LOC100499948	[C]	NADH dehydrogenase [ubiquinone] 1 alpha subcomplex subunit 2 GN=At5g47890 OS=Arabidopsis thaliana (Mouse-ear cress) PE=3 SV=1	C	Energy production and conversion
Arachis_hypogaea_newGene_21607	--	--	[R]	--	S	Function unknown
374KBL	[R]	K14961|0|gmx:100816297|K14961 COMPASS component SWD1 | (RefSeq) protein RBL-like	[R]	--	R	General function prediction only
D341M5	[R]	--	[I]	Phospholipase A I GN=PLA1 OS=Arabidopsis thaliana (Mouse-ear cress) PE=2 SV=1	I	Lipid transport and metabolism
G1TI3A	[GEPR]	--	[R]	--	R	General function prediction only
PAD7M8	[P]	--	[P]	Cation/H(+) antiporter 28 GN=CHX28 OS=Arabidopsis thaliana (Mouse-ear cress) PE=2 SV=2	P	Inorganic ion transport and metabolism
0QMX18	--	--	--	Putative F-box protein At4g22180 GN=At4g22180 OS=Arabidopsis thaliana (Mouse-ear cress) PE=4 SV=3	R	General function prediction only
YX7U7K	--	K16675|0|gmx:102668608|K16675 palmitoyltransferase ZDHHC9/14/18 [EC:2.3.1.225] | (RefSeq) probable protein S-acyltransferase 4	[R]	Probable protein S-acyltransferase 4 GN=PAT04 OS=Arabidopsis thaliana (Mouse-ear cress) PE=2 SV=1	R	General function prediction only
J81LBS	--	--	[R]	Pentatricopeptide repeat-containing protein At1g62930, chloroplastic (Precursor) GN=At1g62930 OS=Arabidopsis thaliana (Mouse-ear cress) PE=2 SV=2	R	General function prediction only
UXEI2H	[R]	--	[I]	Patatin-like protein 1 GN=PLP1 OS=Arabidopsis thaliana (Mouse-ear cress) PE=1 SV=2	R	General function prediction only
2JU0J2	--	--	--	BTB/POZ domain-containing protein At5g60050 GN=At5g60050 OS=Arabidopsis thaliana (Mouse-ear cress) PE=2 SV=1	S	Function unknown
J64BKK	[LKJ]	K12614|9.41159e-28|mdm:103439281|K12614 ATP-dependent RNA helicase DDX6/DHH1 [EC:3.6.4.13] | (RefSeq) DEAD-box ATP-dependent RNA helicase 8-like	[A]	DEAD-box ATP-dependent RNA helicase 8 GN=RH8 OS=Arabidopsis thaliana (Mouse-ear cress) PE=2 SV=1	A	RNA processing and modification
N289YY	--	--	[L]	--	L	Replication, recombination and repair
2S665N	--	K19882|0|gmx:100786972|K19882 O-palmitoleoyl-L-serine hydrolase [EC:3.1.1.98] | (RefSeq) pectin acetylesterase 6-like	[M]	--	M	Cell wall/membrane/envelope biogenesis
IS1D1C	[CHR]	K15919|2.95917e-117|gmx:100812243|K15919 hydroxypyruvate reductase 2 | (RefSeq) glyoxylate/hydroxypyruvate reductase HPR3-like	[C]	Glyoxylate/hydroxypyruvate reductase HPR3 GN=HPR3 OS=Arabidopsis thaliana (Mouse-ear cress) PE=2 SV=1	C	Energy production and conversion
U2IP3E	[Q]	K00276|0|gmx:100802589|K00276 primary-amine oxidase [EC:1.4.3.21] | (RefSeq) primary amine oxidase-like	[Q]	Primary amine oxidase (Precursor; Fragment) OS=Lens culinaris (Lentil) PE=1 SV=3	Q	Secondary metabolites biosynthesis, transport and catabolism
I4EX6M	--	K14572|0|cam:101494011|K14572 midasin | (RefSeq) midasin	[R]	--	R	General function prediction only
PS92UU	[T]	K17499|0|mtr:MTR_1g014190|K17499 protein phosphatase 1G [EC:3.1.3.16] | (RefSeq) protein phosphatase 2C-like protein	[T]	Probable protein phosphatase 2C 60 GN=At4g31860 OS=Arabidopsis thaliana (Mouse-ear cress) PE=2 SV=1	T	Signal transduction mechanisms
M79Q51	--	--	[R]	--	R	General function prediction only
D2V5IT	--	K00227|3.90344e-177|cam:101511716|K00227 Delta7-sterol 5-desaturase [EC:1.14.19.20] | (RefSeq) delta(7)-sterol-C5(6)-desaturase-like	[I]	Delta(7)-sterol-C5(6)-desaturase OS=Nicotiana tabacum (Common tobacco) PE=2 SV=1	I	Lipid transport and metabolism
UMX69X	[V]	K05658|0|gmx:100777382|K05658 ATP-binding cassette, subfamily B (MDR/TAP), member 1 [EC:3.6.3.44] | (RefSeq) ABC transporter B family member 1-like	[Q]	ABC transporter B family member 1 GN=T1J8.9 OS=Arabidopsis thaliana (Mouse-ear cress) PE=1 SV=1	Q	Secondary metabolites biosynthesis, transport and catabolism
Arachis_hypogaea_newGene_11832	--	--	--	--	S	Function unknown
H79CVP	--	--	--	--	--	--
78GW8G	[MG]	K13082|1.23082e-135|cam:101491984|K13082 bifunctional dihydroflavonol 4-reductase/flavanone 4-reductase [EC:1.1.1.219 1.1.1.234] | (RefSeq) dihydroflavonol-4-reductase-like	[V]	Bifunctional dihydroflavonol 4-reductase/flavanone 4-reductase GN=DFR OS=Malus domestica (Apple) PE=1 SV=1	Q	Secondary metabolites biosynthesis, transport and catabolism
L0Z3XE	--	--	--	--	S	Function unknown
EEB3TB	--	--	[L]	--	L	Replication, recombination and repair
255V2J	[GEPR]	--	[R]	Hexose carrier protein HEX6 GN=HEX6 OS=Ricinus communis (Castor bean) PE=2 SV=1	R	General function prediction only
F45QZ4	[IQ]	--	[I]	Acetate/butyrate--CoA ligase AAE7, peroxisomal GN=K14A17.23 OS=Arabidopsis thaliana (Mouse-ear cress) PE=1 SV=1	I	Lipid transport and metabolism
9W3900	[O]	--	[O]	Chaperone protein dnaJ 11, chloroplastic (Precursor) GN=T19K4.170 OS=Arabidopsis thaliana (Mouse-ear cress) PE=1 SV=2	O	Posttranslational modification, protein turnover, chaperones
LBHD5T	--	--	--	--	S	Function unknown
KK3R3A	[RTKL]	--	[T]	Probable receptor-like protein kinase At5g15080 GN=At5g15080 OS=Arabidopsis thaliana (Mouse-ear cress) PE=2 SV=1	T	Signal transduction mechanisms
GWA1LV	[L]	K12820|0|cam:101498048|K12820 pre-mRNA-splicing factor ATP-dependent RNA helicase DHX15/PRP43 [EC:3.6.4.13] | (RefSeq) probable pre-mRNA-splicing factor ATP-dependent RNA helicase	[A]	Probable pre-mRNA-splicing factor ATP-dependent RNA helicase GN=At2g47250 OS=Arabidopsis thaliana (Mouse-ear cress) PE=2 SV=1	A	RNA processing and modification
Arachis_hypogaea_newGene_21537	--	--	--	--	--	--
65QQ6U	--	--	--	--	S	Function unknown
CUFW55	[BK]	K11723|0|cam:101507780|K11723 bromodomain-containing protein 7/9 | (RefSeq) uncharacterized LOC101507780	--	Transcription factor GTE10 GN=K9H21.2/K9H21.3 OS=Arabidopsis thaliana (Mouse-ear cress) PE=1 SV=2	R	General function prediction only
WSML5L	--	--	--	--	R	General function prediction only
Arachis_hypogaea_newGene_22668	--	--	--	--	--	--
CQ2DU1	--	--	--	--	--	--
K12VEC	--	--	--	Protein COBRA (Precursor) GN=COB OS=Arabidopsis thaliana (Mouse-ear cress) PE=2 SV=1	R	General function prediction only
5U7V92	--	--	[R]	Probable leucine-rich repeat receptor-like protein kinase At5g63930 (Precursor) GN=At5g63930 OS=Arabidopsis thaliana (Mouse-ear cress) PE=2 SV=1	S	Function unknown
7PY9BB	--	--	[L]	--	L	Replication, recombination and repair
WG68VE	--	--	--	Probable polygalacturonase At3g15720 (Precursor) GN=At3g15720 OS=Arabidopsis thaliana (Mouse-ear cress) PE=1 SV=1	G	Carbohydrate transport and metabolism
I6L72P	--	K06268|5.57368e-12|pmum:103320547|K06268 serine/threonine-protein phosphatase 2B regulatory subunit | (RefSeq) calcineurin B-like protein 10	[T]	Calcineurin B-like protein 9 GN=CBL9 OS=Oryza sativa subsp. japonica (Rice) PE=2 SV=2	T	Signal transduction mechanisms
PRC4RT	--	K13945|1.29286e-89|pvu:PHAVU_008G192500g|K13945 LOB domain-containing protein 29 | (RefSeq) hypothetical protein	--	LOB domain-containing protein 33 GN=K16F4.4 OS=Arabidopsis thaliana (Mouse-ear cress) PE=2 SV=1	S	Function unknown
W5AITF	--	K13506|7.5093e-12|gmx:100814759|K13506 glycerol-3-phosphate O-acyltransferase 3/4 [EC:2.3.1.15] | (RefSeq) glycerol-3-phosphate acyltransferase 3-like	[I]	--	I	Lipid transport and metabolism
LS23Q4	--	--	--	Polygalacturonase At1g48100 (Precursor) GN=At1g48100 OS=Arabidopsis thaliana (Mouse-ear cress) PE=2 SV=1	R	General function prediction only
Arachis_hypogaea_newGene_22514	--	--	--	--	--	--
9PPV4U	--	--	[D]	Protein MEI2-like 2 GN=OJ1008_D06.12-1 OS=Oryza sativa subsp. japonica (Rice) PE=2 SV=1	D	Cell cycle control, cell division, chromosome partitioning
08H2K0	[E]	K01953|0|gmx:100798318|K01953 asparagine synthase (glutamine-hydrolysing) [EC:6.3.5.4] | (RefSeq) asparagine synthetase [glutamine-hydrolyzing] 2	[E]	Asparagine synthetase [glutamine-hydrolyzing] 2 GN=AS2 OS=Lotus japonicus (Lotus corniculatus var. japonicus) PE=2 SV=2	E	Amino acid transport and metabolism
KV6YTY	[R]	--	[R]	Ras-related protein RABF2b GN=F24J7.190 OS=Arabidopsis thaliana (Mouse-ear cress) PE=1 SV=1	R	General function prediction only
AD3YZR	--	--	--	Serine/threonine-protein phosphatase 7 long form homolog GN=At1g48120 OS=Arabidopsis thaliana (Mouse-ear cress) PE=2 SV=1	--	--
LTZY89	--	K14431|0|gmx:100101904|K14431 transcription factor TGA | (RefSeq) BZIP42; transcription factor TGA6	--	Transcription factor HBP-1b(c38) OS=Triticum aestivum (Wheat) PE=2 SV=1	K	Transcription
WLJ433	--	K14488|2.92515e-43|gmx:100816803|K14488 SAUR family protein | (RefSeq) auxin-induced protein 6B-like	--	Auxin-induced protein 15A OS=Glycine max (Soybean) PE=2 SV=1	R	General function prediction only
CS76E6	--	K00938|1.1764e-25|gmx:100818443|K00938 phosphomevalonate kinase [EC:2.7.4.2] | (RefSeq) probable phosphomevalonate kinase	[I]	--	I	Lipid transport and metabolism
3BS93E	--	K19476|2.55271e-62|gmx:102669589|K19476 vacuolar protein sorting-associated protein IST1 | (RefSeq) uncharacterized LOC102669589	[Z]	--	Z	Cytoskeleton
R1TNCB	--	K08233|1.33787e-98|gmx:100816222|K08233 polyneuridine-aldehyde esterase [EC:3.1.1.78] | (RefSeq) salicylic acid-binding protein 2-like	--	Salicylic acid-binding protein 2 GN=SABP2 OS=Nicotiana tabacum (Common tobacco) PE=1 SV=1	R	General function prediction only
T0D6X0	--	--	--	Germin-like protein subfamily 1 member 7 (Precursor) GN=At3g05950 OS=Arabidopsis thaliana (Mouse-ear cress) PE=2 SV=1	R	General function prediction only
4QP1TN	--	--	[R]	Zinc finger CCCH domain-containing protein 17 OS=Oryza sativa subsp. japonica (Rice) PE=2 SV=2	R	General function prediction only
2PM7VZ	--	--	--	--	--	--
YWKZ8I	--	--	[S]	--	S	Function unknown
Arachis_hypogaea_newGene_5736	--	--	--	--	S	Function unknown
X0IXNE	--	--	--	Putative F-box protein At1g47915 GN=At1g47915 OS=Arabidopsis thaliana (Mouse-ear cress) PE=3 SV=1	R	General function prediction only
PEC4AR	--	K14972|0|gmx:100805336|K14972 PAX-interacting protein 1 | (RefSeq) mediator of RNA polymerase II transcription subunit 15a-like	--	Mediator of RNA polymerase II transcription subunit 15a GN=F7H2.12 OS=Arabidopsis thaliana (Mouse-ear cress) PE=1 SV=1	S	Function unknown
1SA9RR	[R]	--	[O]	Hsp70-Hsp90 organizing protein 2 GN=HOP2 OS=Arabidopsis thaliana (Mouse-ear cress) PE=2 SV=1	EGO	Amino acid transport and metabolism;; Carbohydrate transport and metabolism;; Posttranslational modification, protein turnover, chaperones
QWAF11	--	--	[R]	Leucine-rich repeat receptor-like protein kinase PEPR2 (Precursor) GN=PEPR2 OS=Arabidopsis thaliana (Mouse-ear cress) PE=1 SV=1	S	Function unknown
54F4RD	--	K06620|0|gmx:100811762|K06620 transcription factor E2F3 | (RefSeq) transcription factor E2FA	[K]	Transcription factor E2FA GN=F11F19.8 OS=Arabidopsis thaliana (Mouse-ear cress) PE=1 SV=1	K	Transcription
906G3Q	--	--	--	COBRA-like protein 4 (Precursor) GN=COBL4 OS=Arabidopsis thaliana (Mouse-ear cress) PE=2 SV=2	R	General function prediction only
GKWH5W	--	--	--	BTB/POZ domain-containing protein DOT3 GN=F18D22.20 OS=Arabidopsis thaliana (Mouse-ear cress) PE=2 SV=1	R	General function prediction only
Arachis_hypogaea_newGene_2257	--	--	--	--	S	Function unknown
APD20Z	--	--	--	--	--	--
0RS3MJ	--	--	--	--	S	Function unknown
MGJM0N	--	--	--	WAT1-related protein At3g30340 GN=At3g30340 OS=Arabidopsis thaliana (Mouse-ear cress) PE=2 SV=1	S	Function unknown
T9G4II	--	--	--	MLP-like protein 34 GN=MLP34 OS=Arabidopsis thaliana (Mouse-ear cress) PE=2 SV=1	--	--
DE3F1C	--	--	[TZ]	LIM domain-containing protein WLIM1 {ECO:0000305} OS=Arabidopsis thaliana (Mouse-ear cress) PE=1 SV=1	TZ	Signal transduction mechanisms;; Cytoskeleton
GR8AC5	--	--	[R]	LRR receptor-like serine/threonine-protein kinase GSO2 (Precursor) GN=K23L20.3 OS=Arabidopsis thaliana (Mouse-ear cress) PE=2 SV=2	R	General function prediction only
DBA5QZ	[R]	--	[R]	11-beta-hydroxysteroid dehydrogenase-like 2 GN=HSD2 OS=Arabidopsis thaliana (Mouse-ear cress) PE=2 SV=1	Q	Secondary metabolites biosynthesis, transport and catabolism
5UHD3M	--	--	--	--	S	Function unknown
Arachis_hypogaea_newGene_8153	--	--	--	--	--	--
1RT5A7	[P]	K01674|4.85294e-127|gmx:100797401|K01674 carbonic anhydrase [EC:4.2.1.1] | (RefSeq) bifunctional monodehydroascorbate reductase and carbonic anhydrase nectarin-3-like	[R]	Alpha carbonic anhydrase 1, chloroplastic (Precursor) GN=F3C22.120 OS=Arabidopsis thaliana (Mouse-ear cress) PE=1 SV=2	R	General function prediction only
6C8X0F	--	--	[O]	NEP1-interacting protein 1 GN=F4B14.110 OS=Arabidopsis thaliana (Mouse-ear cress) PE=1 SV=2	O	Posttranslational modification, protein turnover, chaperones
PWB2GB	--	--	[R]	Probably inactive leucine-rich repeat receptor-like protein kinase At2g25790 (Precursor) GN=At2g25790 OS=Arabidopsis thaliana (Mouse-ear cress) PE=2 SV=1	R	General function prediction only
WW7KQK	--	--	--	--	S	Function unknown
5U2LX3	--	--	[K]	GATA transcription factor 6 GN=GATA6 OS=Arabidopsis thaliana (Mouse-ear cress) PE=2 SV=1	K	Transcription
Y9BXYH	--	--	--	--	R	General function prediction only
Z82LRV	[S]	K13449|3.89676e-71|pvu:PHAVU_006G196900g|K13449 pathogenesis-related protein 1 | (RefSeq) hypothetical protein	[S]	Pathogenesis-related protein 1 (Precursor) GN=At2g14610 OS=Arabidopsis thaliana (Mouse-ear cress) PE=1 SV=1	S	Function unknown
US6JCC	--	K17422|1.86812e-55|pvu:PHAVU_009G033000g|K17422 large subunit ribosomal protein L41 | (RefSeq) hypothetical protein	[J]	--	J	Translation, ribosomal structure and biogenesis
V7QVFI	[K]	K15731|1.47779e-78|cam:101500545|K15731 carboxy-terminal domain RNA polymerase II polypeptide A small phosphatase [EC:3.1.3.16] | (RefSeq) CTD nuclear envelope phosphatase 1 homolog	[K]	Mitochondrial import inner membrane translocase subunit TIM50 (Precursor) GN=TIM50 OS=Phytophthora infestans (Potato late blight fungus) PE=2 SV=1	K	Transcription
W70S5M	--	K15691|0|cam:101504242|K15691 E3 ubiquitin-protein ligase RFWD3 [EC:2.3.2.27] | (RefSeq) E3 ubiquitin-protein ligase RFWD3	[O]	--	O	Posttranslational modification, protein turnover, chaperones
72L6K1	--	--	--	Protein IQ-DOMAIN 31 GN=IQD31 OS=Arabidopsis thaliana (Mouse-ear cress) PE=1 SV=1	S	Function unknown
90IY2T	[O]	K03696|3.40583e-22|cic:CICLE_v100308631m|K03696 ATP-dependent Clp protease ATP-binding subunit ClpC | (RefSeq) hypothetical protein	[O]	ATP-dependent Clp protease ATP-binding subunit clpA homolog CD4B, chloroplastic (Precursor) GN=CD4B OS=Solanum lycopersicum (Tomato) PE=3 SV=1	O	Posttranslational modification, protein turnover, chaperones
90SIZ3	[J]	--	[A]	--	A	RNA processing and modification
I356LV	--	--	[S]	--	S	Function unknown
651TP1	--	--	--	--	S	Function unknown
VJNQ2E	--	K15397|0|cam:101505529|K15397 3-ketoacyl-CoA synthase [EC:2.3.1.199] | (RefSeq) 3-ketoacyl-CoA synthase 11-like	--	3-ketoacyl-CoA synthase 17 GN=KCS17 OS=Arabidopsis thaliana (Mouse-ear cress) PE=2 SV=2	I	Lipid transport and metabolism
Arachis_hypogaea_newGene_13371	--	--	--	--	--	--
I4P48R	--	--	[T]	Probable serine/threonine-protein kinase At1g01540 GN=At1g01540 OS=Arabidopsis thaliana (Mouse-ear cress) PE=1 SV=2	T	Signal transduction mechanisms
Arachis_hypogaea_newGene_19485	--	K14491|5.09081e-28|aip:107632023|K14491 two-component response regulator ARR-B family | (RefSeq) two-component response regulator ARR11-like	--	--	K	Transcription
UVK7B4	[R]	K07937|3.58672e-124|sot:102586978|K07937 ADP-ribosylation factor 1 | (RefSeq) ADP-ribosylation factor 2	[U]	ADP-ribosylation factor 2 GN=OJ1119_H02.17 OS=Oryza sativa subsp. japonica (Rice) PE=2 SV=2	U	Intracellular trafficking, secretion, and vesicular transport
BNFJ8I	--	--	[GC]	Anthocyanidin 3-O-glucoside 2&apos;&apos;-O-glucosyltransferase GN=3GGT OS=Ipomoea nil (Japanese morning glory) PE=1 SV=1	CG	Energy production and conversion;; Carbohydrate transport and metabolism
LKSH62	--	--	--	F-box protein At5g65850 GN=At5g65850 OS=Arabidopsis thaliana (Mouse-ear cress) PE=2 SV=1	R	General function prediction only
BIE0AI	--	K11975|2.6348e-108|cam:101504799|K11975 E3 ubiquitin-protein ligase RNF144 [EC:2.3.2.27] | (RefSeq) probable E3 ubiquitin-protein ligase RNF144A	[O]	Probable E3 ubiquitin-protein ligase ARI8 GN=ARI8 OS=Arabidopsis thaliana (Mouse-ear cress) PE=2 SV=1	O	Posttranslational modification, protein turnover, chaperones
D3QJB3	--	--	--	--	R	General function prediction only
UEL5VR	--	K11276|2.55461e-07|cam:101489129|K11276 nucleophosmin 1 | (RefSeq) histone deacetylase HDT1-like	--	Histone deacetylase HDT1 GN=HDT1 OS=Glycine max (Soybean) PE=2 SV=1	--	--
BH7WK9	--	K08099|2.13369e-167|pvu:PHAVU_007G278100g|K08099 chlorophyllase [EC:3.1.1.14] | (RefSeq) hypothetical protein	--	Chlorophyllase-2, chloroplastic (Precursor) GN=CLH2 OS=Arabidopsis thaliana (Mouse-ear cress) PE=1 SV=1	H	Coenzyme transport and metabolism
X6SP35	[RTKL]	--	[T]	Mitogen-activated protein kinase kinase kinase 2 GN=ANP2 OS=Arabidopsis thaliana (Mouse-ear cress) PE=2 SV=1	T	Signal transduction mechanisms
XG21R6	--	--	[R]	Pathogenesis-related homeodomain protein GN=F27B13.180 OS=Arabidopsis thaliana (Mouse-ear cress) PE=2 SV=1	R	General function prediction only
JG2I4T	--	--	--	Protein LURP-one-related 6 GN=At2g05910 OS=Arabidopsis thaliana (Mouse-ear cress) PE=2 SV=1	S	Function unknown
G9X427	--	--	--	Early nodulin-like protein 2 (Precursor) GN=At4g27520 OS=Arabidopsis thaliana (Mouse-ear cress) PE=1 SV=1	R	General function prediction only
Arachis_hypogaea_newGene_13545	--	--	--	--	--	--
RD3CQX	--	K12462|2.26151e-122|pvu:PHAVU_001G163100g|K12462 Rho GDP-dissociation inhibitor | (RefSeq) hypothetical protein	[T]	Rho GDP-dissociation inhibitor 1 GN=GDI1 OS=Arabidopsis thaliana (Mouse-ear cress) PE=1 SV=1	T	Signal transduction mechanisms
Arachis_hypogaea_newGene_19110	--	--	[O]	RING-H2 finger protein ATL63 OS=Arabidopsis thaliana OX=3702 GN=ATL63 PE=2 SV=1	O	Posttranslational modification, protein turnover, chaperones
D85VJY	[R]	K11807|0|cam:101502981|K11807 WD and tetratricopeptide repeats protein 1 | (RefSeq) WD and tetratricopeptide repeats protein 1	[R]	Guanine nucleotide-binding protein subunit beta-like protein GN=GBLP OS=Chlamydomonas reinhardtii (Chlamydomonas smithii) PE=1 SV=1	R	General function prediction only
L13Y3X	--	K04120|0|gmx:100807519|K04120 ent-copalyl diphosphate synthase [EC:5.5.1.13] | (RefSeq) ent-copalyl diphosphate synthase, chloroplastic-like	--	Copal-8-ol diphosphate hydratase, chloroplastic (Precursor) GN=CLS OS=Cistus creticus subsp. creticus (Rock rose) PE=1 SV=1	H	Coenzyme transport and metabolism
F1TUFL	--	--	--	Gibberellin-regulated protein 4 (Precursor) GN=GASA4 OS=Arabidopsis thaliana (Mouse-ear cress) PE=1 SV=2	R	General function prediction only
GFV0KK	[O]	K07305|4.67613e-24|pmum:103322880|K07305 peptide-methionine (R)-S-oxide reductase [EC:1.8.4.12] | (RefSeq) peptide methionine sulfoxide reductase B5-like	[O]	Peptide methionine sulfoxide reductase B5 GN=MSRB5 OS=Arabidopsis thaliana (Mouse-ear cress) PE=1 SV=1	O	Posttranslational modification, protein turnover, chaperones
D80FKX	[D]	K14168|0|pvu:PHAVU_009G117600g|K14168 cytoplasmic tRNA 2-thiolation protein 1 [EC:2.7.7.-] | (RefSeq) hypothetical protein	[R]	Cytoplasmic tRNA 2-thiolation protein 1 {ECO:0000255|HAMAP-Rule:MF_03053} GN=At2g44270 OS=Arabidopsis thaliana (Mouse-ear cress) PE=2 SV=2	R	General function prediction only
Y0MH84	[L]	K03424|3.53418e-55|gmx:100814321|K03424 TatD DNase family protein [EC:3.1.21.-] | (RefSeq) putative deoxyribonuclease TATDN1-like	[L]	--	L	Replication, recombination and repair
67NNK3	[M]	K03715|0|pvu:PHAVU_003G171300g|K03715 1,2-diacylglycerol 3-beta-galactosyltransferase [EC:2.4.1.46] | (RefSeq) hypothetical protein	--	Monogalactosyldiacylglycerol synthase 2, chloroplastic (Precursor) OS=Arabidopsis thaliana (Mouse-ear cress) PE=1 SV=1	R	General function prediction only
6XU9KP	--	--	[TO]	--	OT	Posttranslational modification, protein turnover, chaperones;; Signal transduction mechanisms
Arachis_hypogaea_newGene_15905	--	--	[R]	--	L	Replication, recombination and repair
EDE5FN	[R]	K06962|6.57398e-164|cam:101491768|K06962 uncharacterized protein | (RefSeq) uncharacterized LOC101491768	--	--	S	Function unknown
2XX8JK	--	K09284|2.61976e-50|gmx:100777102|K09284 AP2-like factor, euAP2 lineage | (RefSeq) ethylene-responsive transcription factor RAP2-7-like	[I]	Oxysterol-binding protein-related protein 3C GN=ORP3C OS=Arabidopsis thaliana (Mouse-ear cress) PE=2 SV=1	K	Transcription
X0JG6N	--	--	--	--	S	Function unknown
Y9A7HY	--	--	--	--	S	Function unknown
S6UD8T	[T]	K06269|0|pvu:PHAVU_003G033800g|K06269 serine/threonine-protein phosphatase PP1 catalytic subunit [EC:3.1.3.16] | (RefSeq) hypothetical protein	[TR]	Serine/threonine-protein phosphatase PP1 isozyme 1 OS=Acetabularia peniculus (Green alga) PE=3 SV=1	T	Signal transduction mechanisms
Arachis_hypogaea_newGene_21186	--	--	[A]	--	A	RNA processing and modification
ETNK13	[C]	K00026|0|mtr:MTR_5g014710|K00026 malate dehydrogenase [EC:1.1.1.37] | (RefSeq) glyoxysomal malate dehydrogenase	[C]	Malate dehydrogenase, glyoxysomal (Precursor) OS=Glycine max (Soybean) PE=2 SV=2	C	Energy production and conversion
JM8PG5	--	--	--	--	R	General function prediction only
W7VDQ1	--	K14488|1.91921e-44|gmx:100782363|K14488 SAUR family protein | (RefSeq) auxin-induced protein 10A5-like	--	Auxin-induced protein X10A OS=Glycine max (Soybean) PE=2 SV=1	R	General function prediction only
RCT00R	[M]	K03715|0|gmx:547469|K03715 1,2-diacylglycerol 3-beta-galactosyltransferase [EC:2.4.1.46] | (RefSeq) MGD1, GmMGD1; monogalactosyldiacylglycerol synthase 1	--	Probable monogalactosyldiacylglycerol synthase, chloroplastic (Precursor) OS=Glycine max (Soybean) PE=2 SV=1	H	Coenzyme transport and metabolism
X27WK9	--	--	--	--	--	--
3WX4S3	--	K06630|1.72378e-169|pvu:PHAVU_008G162500g|K06630 14-3-3 protein epsilon | (RefSeq) hypothetical protein	[O]	14-3-3-like protein OS=Pisum sativum (Garden pea) PE=2 SV=1	O	Posttranslational modification, protein turnover, chaperones
5NN59P	--	K13354|4.12686e-167|gmx:100775784|K13354 solute carrier family 25 (peroxisomal adenine nucleotide transporter), member 17 | (RefSeq) peroxisomal nicotinamide adenine dinucleotide carrier	[C]	Peroxisomal nicotinamide adenine dinucleotide carrier GN=T28M21.13 OS=Arabidopsis thaliana (Mouse-ear cress) PE=1 SV=1	C	Energy production and conversion
MZY4NM	--	--	--	LOB domain-containing protein 31 GN=F6N15.25 OS=Arabidopsis thaliana (Mouse-ear cress) PE=2 SV=2	R	General function prediction only
VKDS2Z	[J]	K14191|0|mtr:MTR_3g007750|K14191 18S rRNA (adenine1779-N6/adenine1780-N6)-dimethyltransferase [EC:2.1.1.183] | (RefSeq) dimethyladenosine transferase	[A]	--	A	RNA processing and modification
C0Y0G1	--	--	[P]	Boron transporter 4 GN=BOR4 OS=Arabidopsis thaliana (Mouse-ear cress) PE=2 SV=1	P	Inorganic ion transport and metabolism
UAY0T4	--	--	[GC]	7-deoxyloganetin glucosyltransferase GN=UGT85A23 OS=Catharanthus roseus (Madagascar periwinkle) PE=1 SV=1	CG	Energy production and conversion;; Carbohydrate transport and metabolism
MNZ0X1	--	--	--	Dof zinc finger protein DOF3.7 GN=F21F14.20 OS=Arabidopsis thaliana (Mouse-ear cress) PE=1 SV=2	K	Transcription
0WEX77	--	--	[R]	--	R	General function prediction only
FXWG7N	--	K07748|2.58998e-26|gmx:100797101|K07748 sterol-4alpha-carboxylate 3-dehydrogenase (decarboxylating) [EC:1.1.1.170] | (RefSeq) uncharacterized LOC100797101	--	--	R	General function prediction only
Arachis_hypogaea_newGene_8306	[E]	K00600|2.6743e-70|adu:107468805|K00600 glycine hydroxymethyltransferase [EC:2.1.2.1] | (RefSeq) serine hydroxymethyltransferase 6-like	[E]	Serine hydroxymethyltransferase 6 OS=Arabidopsis thaliana OX=3702 GN=SHM6 PE=2 SV=1	E	Amino acid transport and metabolism
2BAE9R	--	K11844|0|gmx:100780952|K11844 ubiquitin carboxyl-terminal hydrolase 16/45 [EC:3.4.19.12] | (RefSeq) ubiquitin carboxyl-terminal hydrolase 2-like	[O]	Ubiquitin carboxyl-terminal hydrolase 2 GN=UBP2 OS=Arabidopsis thaliana (Mouse-ear cress) PE=1 SV=2	O	Posttranslational modification, protein turnover, chaperones
Arachis_hypogaea_newGene_16483	--	--	[R]	Putative ribonuclease H protein At1g65750 OS=Arabidopsis thaliana OX=3702 GN=At1g65750 PE=3 SV=1	S	Function unknown
KVSP8M	--	--	--	Transcription factor bHLH89 GN=F9P14.3 OS=Arabidopsis thaliana (Mouse-ear cress) PE=2 SV=1	K	Transcription
UHQ127	--	K18468|1.30351e-53|mdm:103400591|K18468 vacuolar protein sorting-associated protein 35 | (RefSeq) vacuolar protein sorting-associated protein 35A-like	[U]	Vacuolar protein sorting-associated protein 35A GN=T17A5.7 OS=Arabidopsis thaliana (Mouse-ear cress) PE=1 SV=1	U	Intracellular trafficking, secretion, and vesicular transport
RJ3HQ5	--	--	[PET]	Glutamate receptor 2.8 (Precursor) GN=T9I4.19 OS=Arabidopsis thaliana (Mouse-ear cress) PE=2 SV=2	P	Inorganic ion transport and metabolism
ME5340	--	--	--	--	S	Function unknown
87YZJ1	--	--	--	--	S	Function unknown
FP8JZP	--	--	[R]	Pentatricopeptide repeat-containing protein At1g74600, chloroplastic (Precursor) GN=PCMP-E69 OS=Arabidopsis thaliana (Mouse-ear cress) PE=3 SV=1	R	General function prediction only
47EUJI	--	--	--	--	--	--
HMM5RD	--	K07466|2.20048e-61|mtr:MTR_5g078250|K07466 replication factor A1 | (RefSeq) replication factor-A carboxy-terminal domain protein	[L]	--	L	Replication, recombination and repair
1DVI41	[H]	K16547|0|gmx:100814451|K16547 protein NEDD1 | (RefSeq) protein NEDD1-like	[T]	Folylpolyglutamate synthase {ECO:0000250|UniProtKB:Q05932, ECO:0000312|EMBL:CAC80839.2} GN=K18J17.17 OS=Arabidopsis thaliana (Mouse-ear cress) PE=1 SV=1	T	Signal transduction mechanisms
UHM7Q0	[C]	--	[C]	V-type proton ATPase subunit c5 GN=F1P15.11 OS=Arabidopsis thaliana (Mouse-ear cress) PE=2 SV=1	C	Energy production and conversion
5MH7M9	[G]	K01601|5.16477e-19|mtr:MTR_4g051270|K01601 ribulose-bisphosphate carboxylase large chain [EC:4.1.1.39] | (RefSeq) ribulose bisphosphate carboxylase large chain domain protein	--	Ribulose bisphosphate carboxylase large chain {ECO:0000255|HAMAP-Rule:MF_01338} (Fragment) OS=Clitoria ternatea (Butterfly pea) PE=3 SV=1	C	Energy production and conversion
Y4YZQQ	[O]	K13993|1.02594e-61|pvu:PHAVU_010G155300g|K13993 HSP20 family protein | (RefSeq) hypothetical protein	[O]	26.5 kDa heat shock protein, mitochondrial (Precursor) GN=HSP26.5 OS=Arabidopsis thaliana (Mouse-ear cress) PE=2 SV=1	O	Posttranslational modification, protein turnover, chaperones
MSS51R	--	--	--	--	R	General function prediction only
9U2L6D	[H]	K08681|1.85842e-140|cam:101488897|K08681 5'-phosphate synthase pdxT subunit [EC:4.3.3.6] | (RefSeq) probable pyridoxal 5'-phosphate synthase subunit PDX2	[H]	Pyridoxal biosynthesis protein PDX2 GN=muf9.190 OS=Arabidopsis thaliana (Mouse-ear cress) PE=1 SV=1	H	Coenzyme transport and metabolism
KW2SNR	[QR]	--	[R]	Trans-resveratrol di-O-methyltransferase GN=ROMT OS=Vitis vinifera (Grape) PE=1 SV=2	R	General function prediction only
JB76D2	--	--	--	--	T	Signal transduction mechanisms
D9ZPCT	--	--	--	--	S	Function unknown
BLPL36	--	K19042|2.94119e-165|mtr:MTR_1g019250|K19042 E3 ubiquitin-protein ligase BOI and related proteins [EC:2.3.2.27] | (RefSeq) SBP (S-ribonuclease-binding protein) family protein	[O]	--	O	Posttranslational modification, protein turnover, chaperones
9B8A4S	--	--	--	11S globulin delta chain (Precursor) OS=Cucurbita maxima (Pumpkin) PE=1 SV=1	R	General function prediction only
E4BE46	--	--	--	--	S	Function unknown
8YR14Z	[Q]	K09840|0|cam:101505040|K09840 9-cis-epoxycarotenoid dioxygenase [EC:1.13.11.51] | (RefSeq) 9-cis-epoxycarotenoid dioxygenase NCED3, chloroplastic-like	[Q]	Probable 9-cis-epoxycarotenoid dioxygenase NCED5, chloroplastic (Precursor) GN=NCED5 OS=Arabidopsis thaliana (Mouse-ear cress) PE=1 SV=1	Q	Secondary metabolites biosynthesis, transport and catabolism
Y11TJZ	[L]	K03553|0|gmx:100781271|K03553 recombination protein RecA | (RefSeq) DNA repair protein recA homolog 3, mitochondrial	[L]	DNA repair protein recA homolog 3, mitochondrial (Precursor) GN=At2g19490 OS=Arabidopsis thaliana (Mouse-ear cress) PE=2 SV=2	L	Replication, recombination and repair
CAZS7V	[G]	--	[C]	Carboxyvinyl-carboxyphosphonate phosphorylmutase, chloroplastic (Precursor) GN=At1g77060 OS=Arabidopsis thaliana (Mouse-ear cress) PE=2 SV=2	C	Energy production and conversion
I0QXBL	[S]	--	--	Uncharacterized protein At5g50100, mitochondrial (Precursor) GN=At5g50100 OS=Arabidopsis thaliana (Mouse-ear cress) PE=2 SV=1	S	Function unknown
Y4YAWM	--	--	[O]	Aspartic proteinase PCS1 (Precursor) GN=T7H20.240 OS=Arabidopsis thaliana (Mouse-ear cress) PE=2 SV=1	O	Posttranslational modification, protein turnover, chaperones
B69GJJ	[KAD]	K09422|1.96705e-106|gmx:100800360|K09422 myb proto-oncogene protein, plant | (RefSeq) protein ODORANT1	[K]	Protein ODORANT1 GN=ODO1 OS=Petunia hybrida (Petunia) PE=2 SV=1	K	Transcription
A958VF	--	K05391|0|pvu:PHAVU_008G152000g|K05391 cyclic nucleotide gated channel, other eukaryote | (RefSeq) hypothetical protein	[PT]	Putative cyclic nucleotide-gated ion channel 18 GN=CNGC18 OS=Arabidopsis thaliana (Mouse-ear cress) PE=3 SV=1	P	Inorganic ion transport and metabolism
I1HQCQ	--	K14432|2.18306e-116|gmx:100798549|K14432 ABA responsive element binding factor | (RefSeq) ABSCISIC ACID-INSENSITIVE 5-like protein 3	--	ABSCISIC ACID-INSENSITIVE 5-like protein 2 GN=T8M16_180 OS=Arabidopsis thaliana (Mouse-ear cress) PE=1 SV=1	S	Function unknown
XGF38B	--	--	--	Zinc finger protein 3 GN=ZFP3 OS=Arabidopsis thaliana (Mouse-ear cress) PE=2 SV=1	R	General function prediction only
R223J1	--	--	[S]	--	S	Function unknown
GNC88G	[R]	--	[R]	NAD(P)H-dependent 6&apos;-deoxychalcone synthase OS=Glycine max (Soybean) PE=1 SV=1	R	General function prediction only
GY5DEF	--	--	--	--	S	Function unknown
PRAL1M	--	--	--	Glycosyltransferase-like KOBITO 1 {ECO:0000303|PubMed:12215501, ECO:0000303|PubMed:22457425} (Precursor) OS=Arabidopsis thaliana (Mouse-ear cress) PE=1 SV=1	S	Function unknown
C346AC	--	--	--	--	S	Function unknown
SS9NKM	--	--	--	Protein DEFECTIVE IN MERISTEM SILENCING 3 GN=F2K15.110 OS=Arabidopsis thaliana (Mouse-ear cress) PE=1 SV=1	S	Function unknown
ABWY3K	--	K13648|0|cam:101489630|K13648 alpha-1,4-galacturonosyltransferase [EC:2.4.1.43] | (RefSeq) probable galacturonosyltransferase 4	--	Probable galacturonosyltransferase 4 GN=MCA23.10 OS=Arabidopsis thaliana (Mouse-ear cress) PE=2 SV=1	G	Carbohydrate transport and metabolism
Arachis_hypogaea_newGene_3639	--	--	[T]	LEAF RUST 10 DISEASE-RESISTANCE LOCUS RECEPTOR-LIKE PROTEIN KINASE-like 1.2 OS=Arabidopsis thaliana OX=3702 GN=LRK10L-1.2 PE=2 SV=3	T	Signal transduction mechanisms
IR4UTH	--	--	--	--	R	General function prediction only
Arachis_hypogaea_newGene_11843	--	--	--	--	--	--
Arachis_hypogaea_newGene_9020	--	--	--	--	--	--
2MX9ZA	--	--	[L]	--	L	Replication, recombination and repair
TT5FZ7	[EQ]	--	[E]	5-oxoprolinase GN=OXP1 OS=Arabidopsis thaliana (Mouse-ear cress) PE=2 SV=1	E	Amino acid transport and metabolism
DB7YIW	[R]	--	[I]	--	R	General function prediction only
5WL870	--	--	--	Glucan endo-1,3-beta-glucosidase 1 (Precursor) OS=Arabidopsis thaliana (Mouse-ear cress) PE=1 SV=3	R	General function prediction only
N7CMLX	--	--	--	Protein UNUSUAL FLORAL ORGANS GN=F17F8.16 OS=Arabidopsis thaliana (Mouse-ear cress) PE=1 SV=2	R	General function prediction only
H2I93T	--	--	--	Probable ureide permease A3 (Fragment) GN=A3 OS=Vigna unguiculata (Cowpea) PE=2 SV=2	P	Inorganic ion transport and metabolism
G5BSUA	--	--	--	Acid phosphatase 1 (Precursor) GN=APS1 OS=Solanum lycopersicum (Tomato) PE=2 SV=1	R	General function prediction only
V5HQ6B	--	--	--	--	R	General function prediction only
8447Y8	--	--	--	Transcription factor bHLH130 GN=T24P15.19 OS=Arabidopsis thaliana (Mouse-ear cress) PE=1 SV=1	K	Transcription
AU8Y9Z	[Q]	--	[Q]	Cytochrome P450 CYP736A12 OS=Panax ginseng (Korean ginseng) PE=2 SV=1	Q	Secondary metabolites biosynthesis, transport and catabolism
Q3RSRR	[GEPR]	--	[R]	SPX domain-containing membrane protein At4g22990 GN=At4g22990 OS=Arabidopsis thaliana (Mouse-ear cress) PE=2 SV=2	P	Inorganic ion transport and metabolism
YFH0AU	[S]	--	[R]	Calcium permeable stress-gated cation channel 1 GN=CSC1 OS=Arabidopsis thaliana (Mouse-ear cress) PE=2 SV=1	S	Function unknown
Q47ZK7	--	K20843|1.79309e-31|mtr:MTR_2g018770|K20843 hydroxyproline O-galactosyltransferase 2/3/4/5/6 [EC:2.4.1.-] | (RefSeq) beta-1,3-galactosyltransferase-like protein	[G]	Probable beta-1,3-galactosyltransferase 18 GN=B3GALT18 OS=Arabidopsis thaliana (Mouse-ear cress) PE=2 SV=1	G	Carbohydrate transport and metabolism
Arachis_hypogaea_newGene_14564	--	--	--	--	S	Function unknown
X9WBFE	[R]	K15271|0|cam:101504570|K15271 ATP-dependent DNA helicase HFM1/MER3 [EC:3.6.4.12] | (RefSeq) ATP-dependent DNA helicase MER3 homolog	[A]	Helicase and polymerase-containing protein TEBICHI GN=TEB OS=Arabidopsis thaliana (Mouse-ear cress) PE=2 SV=1	A	RNA processing and modification
TET457	[RTKL]	K20606|0|cam:101503715|K20606 mitogen-activated protein kinase kinase kinase ANP1 [EC:2.7.11.25] | (RefSeq) mitogen-activated protein kinase kinase kinase NPK1	[T]	Mitogen-activated protein kinase kinase kinase NPK1 GN=NPK1 OS=Nicotiana tabacum (Common tobacco) PE=1 SV=1	T	Signal transduction mechanisms
Arachis_hypogaea_newGene_10564	--	--	--	Protein FAR1-RELATED SEQUENCE 5 OS=Arabidopsis thaliana OX=3702 GN=FRS5 PE=1 SV=1	S	Function unknown
1S4CKZ	[O]	K03869|0|pvu:PHAVU_003G049300g|K03869 cullin 3 | (RefSeq) hypothetical protein	[D]	Cullin-3A GN=T2P11.2 OS=Arabidopsis thaliana (Mouse-ear cress) PE=1 SV=1	O	Posttranslational modification, protein turnover, chaperones
S35SV6	--	K01052|5.12892e-20|cam:101507810|K01052 lysosomal acid lipase/cholesteryl ester hydrolase [EC:3.1.1.13] | (RefSeq) triacylglycerol lipase 1	[I]	Triacylglycerol lipase 1 (Precursor) GN=LIP1 OS=Arabidopsis thaliana (Mouse-ear cress) PE=1 SV=1	I	Lipid transport and metabolism
HMN99B	[C]	K02154|0|cam:101498522|K02154 V-type H+-transporting ATPase subunit a | (RefSeq) V-type proton ATPase subunit a1-like	[C]	V-type proton ATPase subunit a1 GN=VHA-a1 OS=Arabidopsis thaliana (Mouse-ear cress) PE=2 SV=1	C	Energy production and conversion
SSF1RD	--	--	--	--	S	Function unknown
6PHM4Q	[KAD]	K09422|6.49956e-127|gmx:102668351|K09422 myb proto-oncogene protein, plant | (RefSeq) transcription factor MYB57-like	[K]	Transcription factor MYB39 GN=dl4925c OS=Arabidopsis thaliana (Mouse-ear cress) PE=2 SV=1	K	Transcription
Arachis_hypogaea_newGene_6534	--	--	--	--	--	--
Arachis_hypogaea_newGene_17305	--	--	--	Uncharacterized protein At5g01610 OS=Arabidopsis thaliana OX=3702 GN=At5g01610 PE=1 SV=1	S	Function unknown
SIZ9QD	--	K10357|7.82807e-25|cam:101506415|K10357 myosin V | (RefSeq) MYO5A; myosin-6	[Z]	Myosin-8 GN=F20D22.7 OS=Arabidopsis thaliana (Mouse-ear cress) PE=3 SV=1	Z	Cytoskeleton
5L22XG	--	--	--	--	R	General function prediction only
6U7VQG	--	--	[L]	--	L	Replication, recombination and repair
52XSZL	[OJ]	K18757|1.93569e-124|pvu:PHAVU_003G266200g|K18757 la-related protein 1 | (RefSeq) hypothetical protein	[OJ]	La-related protein 1B GN=LARP1B OS=Arabidopsis thaliana (Mouse-ear cress) PE=2 SV=1	JO	Translation, ribosomal structure and biogenesis;; Posttranslational modification, protein turnover, chaperones
C55T92	--	--	--	Blue copper protein (Precursor) OS=Pisum sativum (Garden pea) PE=2 SV=1	R	General function prediction only
D5UKNH	--	--	--	--	S	Function unknown
2X6KL2	--	--	--	--	S	Function unknown
3UW96L	--	--	--	--	S	Function unknown
LCP7TV	--	--	[R]	Serine/threonine-protein kinase Nek2 GN=NEK2 OS=Oryza sativa subsp. indica (Rice) PE=3 SV=1	T	Signal transduction mechanisms
KH5R1I	--	--	--	Arachin Ahy-3 chain beta (Precursor) OS=Arachis hypogaea (Peanut) PE=1 SV=1	R	General function prediction only
E2NVMS	--	--	--	--	S	Function unknown
92UC5T	[Q]	--	[QI]	Cytochrome P450 704C1 GN=CYP704C1 OS=Pinus taeda (Loblolly pine) PE=2 SV=1	Q	Secondary metabolites biosynthesis, transport and catabolism
J73SET	[C]	K02111|5.2341e-119|pmum:103344104|K02111 F-type H+-transporting ATPase subunit alpha [EC:3.6.3.14] | (RefSeq) ATP synthase subunit alpha, chloroplastic	[C]	ATP synthase subunit alpha, chloroplastic {ECO:0000255|HAMAP-Rule:MF_01346} OS=Phaseolus vulgaris (Kidney bean) PE=3 SV=1	C	Energy production and conversion
0J6PHG	--	--	--	F-box/LRR-repeat protein At1g67190 GN=At1g67190 OS=Arabidopsis thaliana (Mouse-ear cress) PE=2 SV=1	R	General function prediction only
WVQL0W	--	--	--	--	S	Function unknown
9L0LJT	--	--	[T]	Probable serine/threonine-protein kinase At1g01540 GN=At1g01540 OS=Arabidopsis thaliana (Mouse-ear cress) PE=1 SV=2	T	Signal transduction mechanisms
LVZ3TI	--	K14328|6.56626e-29|gmx:100798866|K14328 regulator of nonsense transcripts 3 | (RefSeq) regulator of nonsense transcripts UPF3-like	--	--	A	RNA processing and modification
8G10A0	--	--	--	GEM-like protein 2 GN=At4g01600 OS=Arabidopsis thaliana (Mouse-ear cress) PE=2 SV=1	S	Function unknown
Arachis_hypogaea_newGene_4613	--	--	--	--	--	--
2TJ8DU	--	--	--	--	R	General function prediction only
DMU7Q7	--	--	--	--	S	Function unknown
Arachis_hypogaea_newGene_19537	--	--	[R]	--	L	Replication, recombination and repair
MJC5Q8	[R]	K14963|0|gmx:100785519|K14963 COMPASS component SWD3 | (RefSeq) COMPASS-like H3K4 histone methylase component WDR5A	[R]	Protein Mut11 GN=Mut11 OS=Chlamydomonas reinhardtii (Chlamydomonas smithii) PE=2 SV=1	R	General function prediction only
S84LE1	[T]	K08851|1.35249e-141|gmx:100782376|K08851 TP53 regulating kinase and related kinases [EC:2.7.11.1] | (RefSeq) TP53-regulating kinase-like	[R]	--	T	Signal transduction mechanisms
0A9D4I	[RTKL]	K04733|0|pvu:PHAVU_004G154600g|K04733 interleukin-1 receptor-associated kinase 4 [EC:2.7.11.1] | (RefSeq) hypothetical protein	[T]	Probable serine/threonine-protein kinase At1g18390 (Precursor) GN=At1g18390 OS=Arabidopsis thaliana (Mouse-ear cress) PE=2 SV=2	T	Signal transduction mechanisms
YFIP32	--	--	[O]	Aspartic proteinase-like protein 2 (Precursor) GN=At1g65240 OS=Arabidopsis thaliana (Mouse-ear cress) PE=1 SV=2	O	Posttranslational modification, protein turnover, chaperones
Arachis_hypogaea_newGene_5786	--	--	--	Cellulose synthase A catalytic subunit 3 [UDP-forming] OS=Arabidopsis thaliana OX=3702 GN=CESA3 PE=1 SV=2	M	Cell wall/membrane/envelope biogenesis
TE5PEC	--	--	--	Clavaminate synthase-like protein At3g21360 GN=At3g21360 OS=Arabidopsis thaliana (Mouse-ear cress) PE=1 SV=1	I	Lipid transport and metabolism
Q8KK0H	--	--	--	--	--	--
D2UWE4	--	K14488|1.4685e-44|gmx:100783438|K14488 SAUR family protein | (RefSeq) auxin-induced protein 15A-like	--	Auxin-induced protein 15A OS=Glycine max (Soybean) PE=2 SV=1	R	General function prediction only
KDYM9Y	--	--	--	--	R	General function prediction only
W3SBYC	[S]	--	--	--	S	Function unknown
SN6IJK	--	--	--	Probable N-acetyltransferase HLS1-like GN=At2g23060 OS=Arabidopsis thaliana (Mouse-ear cress) PE=2 SV=1	R	General function prediction only
NW6CFY	--	--	--	--	--	--
KL44N8	--	K06210|5.4561e-158|mtr:MTR_5g095960|K06210 nicotinamide mononucleotide adenylyltransferase [EC:2.7.7.1 2.7.7.18] | (RefSeq) nicotinamide mononucleotide adenylyltransferase, putative	[H]	Nicotinamide mononucleotide adenylyltransferase GN=NMNAT OS=Arabidopsis thaliana (Mouse-ear cress) PE=2 SV=1	H	Coenzyme transport and metabolism
WH0Y0U	--	--	--	--	S	Function unknown
LS1PSE	--	--	--	--	S	Function unknown
LSW4XK	--	--	[T]	Probable disease resistance protein At4g27220 GN=At4g27220 OS=Arabidopsis thaliana (Mouse-ear cress) PE=2 SV=1	T	Signal transduction mechanisms
C79GQS	[O]	K03544|0|gmx:100818418|K03544 ATP-dependent Clp protease ATP-binding subunit ClpX | (RefSeq) CLP protease regulatory subunit CLPX3, mitochondrial	[O]	--	O	Posttranslational modification, protein turnover, chaperones
A6ZB5M	[F]	K01464|0|cam:101502714|K01464 dihydropyrimidinase [EC:3.5.2.2] | (RefSeq) dihydropyrimidinase	[F]	Probable allantoinase GN=OsJ_16648 OS=Oryza sativa subsp. japonica (Rice) PE=2 SV=1	F	Nucleotide transport and metabolism
IX6BVV	--	--	--	--	S	Function unknown
KA7C9L	[R]	K19828|0|cam:101498216|K19828 mitochondrial GTPase 1 | (RefSeq) DAR GTPase 2, mitochondrial	[R]	--	R	General function prediction only
HQEG75	--	--	--	--	S	Function unknown
FEA8VP	--	--	[S]	--	S	Function unknown
78S8ZN	--	--	--	--	R	General function prediction only
WKQ4LA	--	--	--	--	S	Function unknown
A5BQBU	--	K14856|0|cam:101506869|K14856 protein SDA1 | (RefSeq) protein SDA1 homolog	[DZ]	--	DZ	Cell cycle control, cell division, chromosome partitioning;; Cytoskeleton
3M3LXJ	--	--	[R]	Pentatricopeptide repeat-containing protein At3g04760, chloroplastic (Precursor) GN=At3g04760 OS=Arabidopsis thaliana (Mouse-ear cress) PE=2 SV=1	R	General function prediction only
YI59MM	[T]	--	[T]	Probable protein phosphatase 2C 5 GN=At1g09160 OS=Arabidopsis thaliana (Mouse-ear cress) PE=2 SV=1	T	Signal transduction mechanisms
1RV5TE	[GEPR]	K15378|0|cam:101495868|K15378 solute carrier family 45, member 1/2/4 | (RefSeq) sucrose transport protein-like	[G]	Sucrose transport protein OS=Spinacia oleracea (Spinach) PE=2 SV=1	G	Carbohydrate transport and metabolism
VJPP6V	[R]	K07904|3.9992e-147|gmx:547655|K07904 Ras-related protein Rab-11A | (RefSeq) small GTP-binding protein	[U]	Ras-related protein Rab11D GN=RAB11D OS=Lotus japonicus (Lotus corniculatus var. japonicus) PE=2 SV=1	U	Intracellular trafficking, secretion, and vesicular transport
YAYV9Q	--	--	--	--	S	Function unknown
1YH0S6	[O]	K13525|0|gmx:100783508|K13525 transitional endoplasmic reticulum ATPase | (RefSeq) cell division cycle protein 48 homolog	[O]	Cell division cycle protein 48 homolog GN=CDC48 OS=Glycine max (Soybean) PE=1 SV=1	O	Posttranslational modification, protein turnover, chaperones
1WNY7F	[G]	K00850|0|gmx:100780164|K00850 6-phosphofructokinase 1 [EC:2.7.1.11] | (RefSeq) ATP-dependent 6-phosphofructokinase 5, chloroplastic-like	[G]	ATP-dependent 6-phosphofructokinase 5, chloroplastic {ECO:0000255|HAMAP-Rule:MF_03186} (Precursor) GN=At2g22480 OS=Arabidopsis thaliana (Mouse-ear cress) PE=1 SV=1	G	Carbohydrate transport and metabolism
YT1TR2	--	--	[GC]	UDP-glycosyltransferase 83A1 GN=UGT83A1 OS=Arabidopsis thaliana (Mouse-ear cress) PE=2 SV=1	CG	Energy production and conversion;; Carbohydrate transport and metabolism
JE2YM9	[RTKL]	K13416|0|gmx:100800522|K13416 brassinosteroid insensitive 1-associated receptor kinase 1 [EC:2.7.10.1 2.7.11.1] | (RefSeq) BRASSINOSTEROID INSENSITIVE 1-associated receptor kinase 1	[T]	BRASSINOSTEROID INSENSITIVE 1-associated receptor kinase 1 (Precursor) GN=F17M5.190 OS=Arabidopsis thaliana (Mouse-ear cress) PE=1 SV=2	T	Signal transduction mechanisms
M54462	--	K10357|6.22214e-64|gmx:100795648|K10357 myosin V | (RefSeq) myosin-6-like	[Z]	Myosin-14 GN=F16A16.180 OS=Arabidopsis thaliana (Mouse-ear cress) PE=3 SV=1	Z	Cytoskeleton
U87P2U	[J]	K02520|2.1971e-61|cam:101501802|K02520 translation initiation factor IF-3 | (RefSeq) uncharacterized LOC101501802	--	Protein LOW PSII ACCUMULATION 3, chloroplastic (Precursor) GN=LPA3 OS=Arabidopsis thaliana (Mouse-ear cress) PE=1 SV=1	J	Translation, ribosomal structure and biogenesis
H0GHKL	[C]	--	[C]	Malate dehydrogenase, cytoplasmic GN=CMDH OS=Medicago sativa (Alfalfa) PE=2 SV=1	C	Energy production and conversion
Arachis_hypogaea_newGene_17642	--	--	--	--	--	--
M4GKX3	--	K08506|1.44506e-40|gmx:100786529|K08506 syntaxin of plants SYP7 | (RefSeq) syntaxin-71-like	--	Syntaxin-71 GN=SYP71 OS=Arabidopsis thaliana (Mouse-ear cress) PE=1 SV=1	U	Intracellular trafficking, secretion, and vesicular transport
E733EM	--	K13993|1.66727e-64|gmx:100803161|K13993 HSP20 family protein | (RefSeq) 17.4 kDa class III heat shock protein	[O]	17.4 kDa class III heat shock protein GN=HSP17.4B OS=Arabidopsis thaliana (Mouse-ear cress) PE=2 SV=1	O	Posttranslational modification, protein turnover, chaperones
Arachis_hypogaea_newGene_24601	--	--	--	--	--	--
SCW0HU	--	--	--	--	S	Function unknown
MG2K2N	--	K15121|8.26377e-22|gmx:100782750|K15121 solute carrier family 25, member 44 | (RefSeq) solute carrier family 25 member 44-like	[C]	--	C	Energy production and conversion
JB5G6S	--	--	--	--	R	General function prediction only
BUM0G4	[L]	K03111|6.51232e-71|cam:101514787|K03111 single-strand DNA-binding protein | (RefSeq) single-stranded DNA-binding protein, mitochondrial	[L]	Single-stranded DNA-binding protein, mitochondrial (Precursor) GN=At4g11060 OS=Arabidopsis thaliana (Mouse-ear cress) PE=2 SV=1	L	Replication, recombination and repair
H2TH33	[J]	K01426|1.54361e-148|cam:101501513|K01426 amidase [EC:3.5.1.4] | (RefSeq) putative amidase C869.01	[J]	Glutamyl-tRNA(Gln) amidotransferase subunit A, chloroplastic/mitochondrial {ECO:0000255|HAMAP-Rule:MF_03150} (Precursor) OS=Oryza sativa subsp. japonica (Rice) PE=3 SV=3	J	Translation, ribosomal structure and biogenesis
Arachis_hypogaea_newGene_17043	--	--	--	--	S	Function unknown
Y5SFGR	[O]	K03686|0|gmx:100811006|K03686 molecular chaperone DnaJ | (RefSeq) chaperone protein DnaJ-like	[O]	Chaperone protein dnaJ 1, mitochondrial (Precursor) GN=ATJ1 OS=Arabidopsis thaliana (Mouse-ear cress) PE=2 SV=2	O	Posttranslational modification, protein turnover, chaperones
M6MJTX	--	--	--	--	--	--
3W5ZV8	--	--	--	--	J	Translation, ribosomal structure and biogenesis
Arachis_hypogaea_newGene_13652	--	--	--	--	S	Function unknown
8PG2RG	--	--	[C]	S-adenosylmethionine carrier 1, chloroplastic/mitochondrial (Precursor) GN=F23K16.90 OS=Arabidopsis thaliana (Mouse-ear cress) PE=1 SV=1	C	Energy production and conversion
HK2C6P	--	--	--	--	S	Function unknown
U0EXZM	--	--	[Q]	Isoleucine N-monooxygenase 1 GN=CYP79D3 OS=Lotus japonicus (Lotus corniculatus var. japonicus) PE=1 SV=1	Q	Secondary metabolites biosynthesis, transport and catabolism
LVE7NM	--	--	--	Root phototropism protein 2 GN=T6B20.13/T6B20.14 OS=Arabidopsis thaliana (Mouse-ear cress) PE=1 SV=2	R	General function prediction only
LFSR1E	--	K15923|0|gmx:100817294|K15923 alpha-L-fucosidase 2 [EC:3.2.1.51] | (RefSeq) alpha-L-fucosidase 2-like	--	Alpha-L-fucosidase 2 (Precursor) GN=F10M10.30 OS=Arabidopsis thaliana (Mouse-ear cress) PE=1 SV=1	R	General function prediction only
BXJH78	--	--	[R]	Pentatricopeptide repeat-containing protein At1g13040, mitochondrial (Precursor) GN=At1g13040 OS=Arabidopsis thaliana (Mouse-ear cress) PE=2 SV=1	R	General function prediction only
AXAR8E	[E]	K12657|0|gmx:100798598|K12657 delta-1-pyrroline-5-carboxylate synthetase [EC:2.7.2.11 1.2.1.41] | (RefSeq) delta-1-pyrroline-5-carboxylate synthase-like	[E]	Gamma-glutamyl phosphate reductase OS=Actinidia deliciosa (Kiwi) PE=2 SV=1	E	Amino acid transport and metabolism
MX1YNE	[RTKL]	--	--	L-type lectin-domain containing receptor kinase IX.1 (Precursor) GN=LECRK91 OS=Arabidopsis thaliana (Mouse-ear cress) PE=2 SV=1	T	Signal transduction mechanisms
Arachis_hypogaea_newGene_5642	--	--	--	--	--	--
Y1CLBV	[C]	K00164|0|gmx:100781680|K00164 2-oxoglutarate dehydrogenase E1 component [EC:1.2.4.2] | (RefSeq) 2-oxoglutarate dehydrogenase, mitochondrial-like	[G]	--	G	Carbohydrate transport and metabolism
JRBH6H	[J]	--	[J]	Elongation factor Ts, mitochondrial {ECO:0000255|HAMAP-Rule:MF_03135} (Precursor) OS=Ricinus communis (Castor bean) PE=3 SV=1	J	Translation, ribosomal structure and biogenesis
ZBJ4Q7	--	--	[Q]	Polyamine oxidase 1 GN=MSH12.17 OS=Arabidopsis thaliana (Mouse-ear cress) PE=1 SV=1	Q	Secondary metabolites biosynthesis, transport and catabolism
2UYJ4Z	--	K07466|7.72963e-78|gmx:100792756|K07466 replication factor A1 | (RefSeq) uncharacterized protein At4g28440-like	--	Uncharacterized protein At4g28440 GN=At4g28440 OS=Arabidopsis thaliana (Mouse-ear cress) PE=1 SV=1	L	Replication, recombination and repair
M13D0Y	--	--	--	--	S	Function unknown
X0BA4H	--	--	--	--	S	Function unknown
SFW5WJ	--	K17710|0|gmx:102663208|K17710 pentatricopeptide repeat domain-containing protein 1 | (RefSeq) pentatricopeptide repeat-containing protein At1g12300, mitochondrial-like	[R]	Pentatricopeptide repeat-containing protein At1g62930, chloroplastic (Precursor) GN=At1g62930 OS=Arabidopsis thaliana (Mouse-ear cress) PE=2 SV=2	R	General function prediction only
N2BQXL	--	--	[O]	E3 ubiquitin-protein ligase At1g12760 GN=At1g12760 OS=Arabidopsis thaliana (Mouse-ear cress) PE=1 SV=1	O	Posttranslational modification, protein turnover, chaperones
W5C21C	--	--	[S]	--	S	Function unknown
7FD9W9	[R]	--	--	--	R	General function prediction only
IG3UT7	--	--	--	Protein TIFY 5A GN=T2H7 OS=Arabidopsis thaliana (Mouse-ear cress) PE=1 SV=1	S	Function unknown
KRCY3Y	[L]	--	[L]	Protein STICHEL-like 2 GN=At4g24790 OS=Arabidopsis thaliana (Mouse-ear cress) PE=2 SV=1	L	Replication, recombination and repair
ZRW3HI	[RTKL]	K04688|0|cam:101501564|K04688 ribosomal protein S6 kinase beta [EC:2.7.11.1] | (RefSeq) serine/threonine-protein kinase AtPK2/AtPK19-like	[RT]	Serine/threonine-protein kinase AtPK2/AtPK19 GN=F17O14.19 OS=Arabidopsis thaliana (Mouse-ear cress) PE=1 SV=2	T	Signal transduction mechanisms
Y5G5FZ	[R]	--	--	CBS domain-containing protein CBSCBSPB1 GN=CBSCBSPB1 OS=Arabidopsis thaliana (Mouse-ear cress) PE=1 SV=1	S	Function unknown
0YQ56L	[S]	--	--	--	S	Function unknown
Arachis_hypogaea_newGene_22199	--	--	--	--	S	Function unknown
5185HY	--	--	--	Early light-induced protein, chloroplastic (Precursor) OS=Pisum sativum (Garden pea) PE=2 SV=1	S	Function unknown
1F3WAM	--	--	--	--	--	--
H4EVKP	[P]	K01537|0|pvu:PHAVU_001G172300g|K01537 Ca2+-transporting ATPase [EC:3.6.3.8] | (RefSeq) hypothetical protein	[P]	Calcium-transporting ATPase 4, endoplasmic reticulum-type GN=ECA4 OS=Arabidopsis thaliana (Mouse-ear cress) PE=2 SV=2	P	Inorganic ion transport and metabolism
B2E4EG	--	--	--	--	S	Function unknown
A4EY5E	--	--	--	CHALLAH-LIKE1 {ECO:0000303|PubMed:21862708} (Precursor) GN=MWI23.19 OS=Arabidopsis thaliana (Mouse-ear cress) PE=1 SV=1	R	General function prediction only
S0LIXW	--	--	--	--	--	--
41EE5L	--	--	--	Mitochondrial arginine transporter BAC2 GN=BAC2 OS=Arabidopsis thaliana (Mouse-ear cress) PE=1 SV=1	C	Energy production and conversion
06QKUB	--	--	--	--	--	--
MH0NMS	[J]	K02355|0|gmx:100796646|K02355 elongation factor G | (RefSeq) elongation factor G-2, mitochondrial	[J]	Elongation factor G-2, mitochondrial (Precursor) GN=MEFG2 OS=Arabidopsis thaliana (Mouse-ear cress) PE=2 SV=1	J	Translation, ribosomal structure and biogenesis
3S4IY9	--	--	--	--	S	Function unknown
GVK7JC	[I]	K01115|0|gmx:100791688|K01115 phospholipase D1/2 [EC:3.1.4.4] | (RefSeq) phospholipase D alpha 1-like	[I]	Phospholipase D alpha 1 GN=PLD1 OS=Vigna unguiculata (Cowpea) PE=2 SV=1	I	Lipid transport and metabolism
KG0UNZ	--	K12668|1.72934e-48|pvu:PHAVU_002G136700g|K12668 oligosaccharyltransferase complex subunit epsilon | (RefSeq) hypothetical protein	[DO]	Dolichyl-diphosphooligosaccharide--protein glycosyltransferase subunit DAD1 GN=DAD1 OS=Arabidopsis thaliana (Mouse-ear cress) PE=2 SV=2	O	Posttranslational modification, protein turnover, chaperones
0QRZ59	[RTKL]	--	[T]	Serine/threonine-protein kinase HT1 GN=HT1 OS=Arabidopsis thaliana (Mouse-ear cress) PE=1 SV=1	T	Signal transduction mechanisms
VB64T6	[L]	--	--	--	S	Function unknown
04ZIEQ	--	K14486|0|cam:101492136|K14486 auxin response factor | (RefSeq) auxin response factor 18	--	Auxin response factor 18 GN=ARF18 OS=Arabidopsis thaliana (Mouse-ear cress) PE=2 SV=1	K	Transcription
G1FZ3Z	[K]	--	[R]	--	R	General function prediction only
BFP4V6	[KAD]	--	[K]	Myb-related protein 3R-1 GN=MYB3R-1 OS=Arabidopsis thaliana (Mouse-ear cress) PE=2 SV=1	K	Transcription
VQ2QYT	--	--	--	--	R	General function prediction only
QKGT17	--	K15208|1.68177e-132|cam:101498786|K15208 snRNA-activating protein complex subunit 1 | (RefSeq) uncharacterized LOC101498786	--	--	S	Function unknown
Q2YU6P	[V]	K05666|0|pvu:PHAVU_002G176600g|K05666 ATP-binding cassette, subfamily C (CFTR/MRP), member 2 | (RefSeq) hypothetical protein	[Q]	ABC transporter C family member 3 GN=MJG19.3 OS=Arabidopsis thaliana (Mouse-ear cress) PE=1 SV=1	Q	Secondary metabolites biosynthesis, transport and catabolism
NWIK25	--	K14488|2.1979e-33|pvu:PHAVU_011G037500g|K14488 SAUR family protein | (RefSeq) hypothetical protein	--	Auxin-induced protein X10A OS=Glycine max (Soybean) PE=2 SV=1	R	General function prediction only
VF62LV	--	--	--	--	S	Function unknown
RNX0AV	--	--	--	--	S	Function unknown
GZIM7B	--	--	--	--	S	Function unknown
H02YA3	--	--	[I]	Oxysterol-binding protein-related protein 3B GN=ORP3B OS=Arabidopsis thaliana (Mouse-ear cress) PE=2 SV=1	I	Lipid transport and metabolism
5TU0IR	--	--	--	--	S	Function unknown
C98XNZ	--	--	--	--	S	Function unknown
2A56XJ	[KAD]	K09422|2.14336e-89|pvu:PHAVU_008G236500g|K09422 myb proto-oncogene protein, plant | (RefSeq) hypothetical protein	[K]	Protein ODORANT1 GN=ODO1 OS=Petunia hybrida (Petunia) PE=2 SV=1	K	Transcription
PNMP4P	--	K10696|0|vvi:100241021|K10696 E3 ubiquitin-protein ligase BRE1 [EC:2.3.2.27] | (RefSeq) E3 ubiquitin-protein ligase BRE1-like 1	[O]	E3 ubiquitin-protein ligase BRE1-like 1 OS=Arabidopsis thaliana (Mouse-ear cress) PE=1 SV=1	O	Posttranslational modification, protein turnover, chaperones
KY405E	[J]	K02865|2.39738e-73|mus:103980194|K02865 large subunit ribosomal protein L10Ae | (RefSeq) 60S ribosomal protein L10a-like isoform X1	[J]	60S ribosomal protein L10a-1 GN=RPL10AA OS=Arabidopsis thaliana (Mouse-ear cress) PE=2 SV=1	J	Translation, ribosomal structure and biogenesis
CKCH2H	--	--	--	--	--	--
BEDW22	--	--	--	--	S	Function unknown
EQC575	--	--	[R]	Protein ROOT HAIR DEFECTIVE 3 homolog 2 {ECO:0000255|HAMAP-Rule:MF_03109} GN=At5g45160 OS=Arabidopsis thaliana (Mouse-ear cress) PE=2 SV=1	R	General function prediction only
R30UXJ	--	--	[L]	--	L	Replication, recombination and repair
L32A7W	[RTKL]	K04733|0|pvu:PHAVU_006G181600g|K04733 interleukin-1 receptor-associated kinase 4 [EC:2.7.11.1] | (RefSeq) hypothetical protein	[T]	Serine/threonine-protein kinase-like protein ACR4 (Precursor) GN=ACR4 OS=Arabidopsis thaliana (Mouse-ear cress) PE=1 SV=1	T	Signal transduction mechanisms
370AP4	--	--	--	--	R	General function prediction only
1E7WKS	--	--	--	--	--	--
LD7MZL	[LKJ]	--	[J]	DEAD-box ATP-dependent RNA helicase 58, chloroplastic (Precursor) GN=RH58 OS=Arabidopsis thaliana (Mouse-ear cress) PE=2 SV=1	A	RNA processing and modification
Arachis_hypogaea_newGene_5498	--	--	--	--	--	--
PP9WHI	--	--	--	--	S	Function unknown
M81SLM	--	--	--	--	S	Function unknown
NFL8P1	--	--	[S]	--	S	Function unknown
3ZG5BV	[OU]	--	[O]	ATP-dependent Clp protease proteolytic subunit {ECO:0000255|HAMAP-Rule:MF_00444} OS=Glycine max (Soybean) PE=3 SV=1	O	Posttranslational modification, protein turnover, chaperones
R04HP4	[C]	K00006|0|gmx:100796897|K00006 glycerol-3-phosphate dehydrogenase (NAD+) [EC:1.1.1.8] | (RefSeq) probable glycerol-3-phosphate dehydrogenase [NAD(+)] 1, cytosolic	[C]	Probable glycerol-3-phosphate dehydrogenase [NAD(+)] 1, cytosolic OS=Oryza sativa subsp. japonica (Rice) PE=2 SV=1	C	Energy production and conversion
RL0N5R	--	--	[T]	Putative disease resistance RPP13-like protein 1 GN=RPPL1 OS=Arabidopsis thaliana (Mouse-ear cress) PE=3 SV=1	T	Signal transduction mechanisms
KF8UUI	--	--	--	--	R	General function prediction only
VNDD6D	--	--	--	--	--	--
ZR3UX0	--	--	--	Transcription factor bHLH18 GN=T30L20.1 OS=Arabidopsis thaliana (Mouse-ear cress) PE=2 SV=1	--	--
FMK0QZ	--	--	--	--	S	Function unknown
Arachis_hypogaea_newGene_9566	[R]	--	--	Protein IRX15-LIKE OS=Arabidopsis thaliana OX=3702 GN=IRX15-L PE=2 SV=1	S	Function unknown
D07A28	--	--	--	--	A	RNA processing and modification
5MNM78	--	--	[T]	Disease resistance protein RPP13 GN=RPP13 OS=Arabidopsis thaliana (Mouse-ear cress) PE=2 SV=2	T	Signal transduction mechanisms
5GV78D	--	--	[R]	--	R	General function prediction only
48A5Q0	--	K19891|0|gmx:100776067|K19891 glucan endo-1,3-beta-glucosidase 1/2/3 [EC:3.2.1.39] | (RefSeq) glucan endo-1,3-beta-glucosidase 1-like	--	Glucan endo-1,3-beta-glucosidase 1 (Precursor) OS=Arabidopsis thaliana (Mouse-ear cress) PE=1 SV=3	R	General function prediction only
W816SP	[BQ]	K06067|1.66735e-35|cam:101513179|K06067 histone deacetylase 1/2 [EC:3.5.1.98] | (RefSeq) histone deacetylase 6	[B]	Histone deacetylase 6 GN=MDC12.7 OS=Arabidopsis thaliana (Mouse-ear cress) PE=1 SV=1	B	Chromatin structure and dynamics
C8BQ9Z	--	--	--	Uncharacterized protein At4g37920, chloroplastic (Precursor) GN=At4g37920 OS=Arabidopsis thaliana (Mouse-ear cress) PE=1 SV=2	S	Function unknown
KAG5PZ	--	--	[T]	Putative disease resistance protein RGA3 GN=RGA3 OS=Solanum bulbocastanum (Wild potato) PE=2 SV=2	T	Signal transduction mechanisms
PRG0CM	--	--	--	--	T	Signal transduction mechanisms
VTP83K	--	--	[Z]	--	Z	Cytoskeleton
K10YKQ	--	--	[I]	--	I	Lipid transport and metabolism
Arachis_hypogaea_newGene_7435	--	--	--	--	--	--
1ZI984	[J]	--	[J]	Uncharacterized protein ycf72 GN=ycf72-2 OS=Saccharum officinarum (Sugarcane) PE=3 SV=1	J	Translation, ribosomal structure and biogenesis
SUXG3J	--	--	--	GDSL esterase/lipase At5g14450 (Precursor) GN=At5g14450 OS=Arabidopsis thaliana (Mouse-ear cress) PE=2 SV=1	I	Lipid transport and metabolism
W5SRD2	--	--	--	--	S	Function unknown
Arachis_hypogaea_newGene_12073	--	--	--	--	S	Function unknown
JPV4T4	[V]	--	[Q]	ABC transporter C family member 3 GN=MJG19.3 OS=Arabidopsis thaliana (Mouse-ear cress) PE=1 SV=1	Q	Secondary metabolites biosynthesis, transport and catabolism
Arachis_hypogaea_newGene_21495	--	K07466|2.1637e-20|aip:107614946|K07466 replication factor A1 | (RefSeq) replication protein A 70 kDa DNA-binding subunit-like	--	--	--	--
J79AGK	--	--	[QR]	Probable 2-oxoglutarate-dependent dioxygenase AOP1.2 GN=AOP1.2 OS=Arabidopsis thaliana (Mouse-ear cress) PE=2 SV=1	Q	Secondary metabolites biosynthesis, transport and catabolism
EC9JDS	[R]	--	[U]	Ras-related protein RABA6a GN=RABA6A OS=Arabidopsis thaliana (Mouse-ear cress) PE=2 SV=1	U	Intracellular trafficking, secretion, and vesicular transport
12HUMH	--	--	--	Protein CUP-SHAPED COTYLEDON 3 OS=Arabidopsis thaliana (Mouse-ear cress) PE=1 SV=1	R	General function prediction only
JM151Z	[G]	K15637|5.9209e-32|pvu:PHAVU_006G185700g|K15637 serine/threonine-protein phosphatase PGAM5 [EC:3.1.3.16] | (RefSeq) hypothetical protein	[G]	Probable 2-carboxy-D-arabinitol-1-phosphatase {ECO:0000305} (Precursor) OS=Arabidopsis thaliana (Mouse-ear cress) PE=1 SV=1	G	Carbohydrate transport and metabolism
D7MIWJ	--	--	--	BAG family molecular chaperone regulator 5, mitochondrial (Precursor) GN=BAG5 OS=Arabidopsis thaliana (Mouse-ear cress) PE=1 SV=1	S	Function unknown
HSRM7H	--	--	--	--	--	--
UNZM7G	--	--	[O]	Senescence-specific cysteine protease SAG39 {ECO:0000305} (Precursor) OS=Oryza sativa subsp. japonica (Rice) PE=2 SV=2	O	Posttranslational modification, protein turnover, chaperones
FF16R2	--	--	--	--	--	--
86SZEE	--	--	--	--	S	Function unknown
44H41D	--	--	--	--	R	General function prediction only
H4RKER	[R]	K07897|2.03097e-151|gmx:100305824|K07897 Ras-related protein Rab-7A | (RefSeq) uncharacterized LOC100305824	[R]	Ras-related protein Rab7 OS=Prunus armeniaca (Apricot) PE=2 SV=1	U	Intracellular trafficking, secretion, and vesicular transport
8AAC5A	[G]	K01087|2.87581e-113|gmx:100819495|K01087 trehalose 6-phosphate phosphatase [EC:3.1.3.12] | (RefSeq) trehalose-phosphate phosphatase A-like	[G]	Probable trehalose-phosphate phosphatase F GN=T1P17.20 OS=Arabidopsis thaliana (Mouse-ear cress) PE=2 SV=1	G	Carbohydrate transport and metabolism
U821IZ	--	--	--	--	S	Function unknown
I837JZ	[R]	K08232|0|cam:101503692|K08232 monodehydroascorbate reductase (NADH) [EC:1.6.5.4] | (RefSeq) probable monodehydroascorbate reductase, cytoplasmic isoform 2	[R]	Probable monodehydroascorbate reductase, cytoplasmic isoform 2 GN=At3g27820 OS=Arabidopsis thaliana (Mouse-ear cress) PE=2 SV=1	R	General function prediction only
U3L3I1	--	K10581|0|gmx:100809740|K10581 ubiquitin-conjugating enzyme E2 O [EC:2.3.2.24] | (RefSeq) probable ubiquitin-conjugating enzyme E2 24	[O]	Probable ubiquitin-conjugating enzyme E2 24 GN=T1B8.8 OS=Arabidopsis thaliana (Mouse-ear cress) PE=2 SV=1	O	Posttranslational modification, protein turnover, chaperones
I5W2ZB	--	--	--	CASP-like protein 2B1 GN=GSVIVT00013502001 OS=Vitis vinifera (Grape) PE=2 SV=1	S	Function unknown
DR7LK2	--	K05863|0|gmx:100789942|K05863 solute carrier family 25 (mitochondrial adenine nucleotide translocator), member 4/5/6/31 | (RefSeq) ADP,ATP carrier protein 1, mitochondrial-like	[C]	ADP,ATP carrier protein 1, mitochondrial (Precursor) GN=ANT1 OS=Gossypium hirsutum (Upland cotton) PE=2 SV=1	C	Energy production and conversion
RL6C8W	--	K14488|1.5341e-42|pvu:PHAVU_011G131600g|K14488 SAUR family protein | (RefSeq) hypothetical protein	--	Auxin-induced protein 15A OS=Glycine max (Soybean) PE=2 SV=1	R	General function prediction only
S5KBDY	--	--	--	--	--	--
WQ3Q24	[RTKL]	K04733|0|gmx:100812725|K04733 interleukin-1 receptor-associated kinase 4 [EC:2.7.11.1] | (RefSeq) protein kinase APK1B, chloroplastic-like	[T]	Probable serine/threonine-protein kinase Cx32, chloroplastic (Precursor) GN=At4g35600 OS=Arabidopsis thaliana (Mouse-ear cress) PE=1 SV=2	T	Signal transduction mechanisms
Q0MPW2	--	--	[S]	DDRGK domain-containing protein 1 (Precursor) GN=At4g27120 OS=Arabidopsis thaliana (Mouse-ear cress) PE=2 SV=1	S	Function unknown
81R18M	--	--	[E]	Amino acid permease 4 GN=AAP4 OS=Arabidopsis thaliana (Mouse-ear cress) PE=1 SV=1	E	Amino acid transport and metabolism
L8USRH	[L]	K02335|1.96365e-18|pvu:PHAVU_006G039400g|K02335 DNA polymerase I [EC:2.7.7.7] | (RefSeq) hypothetical protein	[R]	DNA polymerase I B, mitochondrial (Precursor) OS=Oryza sativa subsp. japonica (Rice) PE=3 SV=1	L	Replication, recombination and repair
IES0YP	--	--	[DT]	Extra-large guanine nucleotide-binding protein 1 GN=F26B6.11 OS=Arabidopsis thaliana (Mouse-ear cress) PE=1 SV=2	DT	Cell cycle control, cell division, chromosome partitioning;; Signal transduction mechanisms
Arachis_hypogaea_newGene_17772	--	--	[R]	Uncharacterized mitochondrial protein AtMg00310 OS=Arabidopsis thaliana OX=3702 GN=AtMg00310 PE=4 SV=1	S	Function unknown
W3QJXS	--	--	--	--	S	Function unknown
FLDD49	--	K05605|1.78477e-21|aly:ARALYDRAFT_678274|K05605 3-hydroxyisobutyryl-CoA hydrolase [EC:3.1.2.4] | (RefSeq) hypothetical protein	--	3-hydroxyisobutyryl-CoA hydrolase-like protein 5 GN=At1g06550 OS=Arabidopsis thaliana (Mouse-ear cress) PE=1 SV=2	I	Lipid transport and metabolism
76WW8S	--	--	--	Rop guanine nucleotide exchange factor 14 GN=ROPGEF14 OS=Arabidopsis thaliana (Mouse-ear cress) PE=1 SV=1	R	General function prediction only
V8ZK3N	--	--	--	--	S	Function unknown
E7IZH6	--	--	[T]	Probable protein phosphatase 2C 2 GN=At1g07160 OS=Arabidopsis thaliana (Mouse-ear cress) PE=2 SV=1	T	Signal transduction mechanisms
0FU5MI	--	--	--	Probable LRR receptor-like serine/threonine-protein kinase At4g08850 (Precursor) GN=At4g08850 OS=Arabidopsis thaliana (Mouse-ear cress) PE=2 SV=3	T	Signal transduction mechanisms
2DQF79	[KAD]	K09422|7.11322e-83|pvu:PHAVU_001G106800g|K09422 myb proto-oncogene protein, plant | (RefSeq) hypothetical protein	[K]	Transcription factor MYB44 GN=K8K14.2 OS=Arabidopsis thaliana (Mouse-ear cress) PE=2 SV=1	K	Transcription
XV3ASI	[R]	--	[I]	--	R	General function prediction only
Arachis_hypogaea_newGene_20059	--	--	--	--	--	--
SH37QY	[RTKL]	--	--	Receptor-like serine/threonine-protein kinase SD1-8 (Precursor) GN=T6K22.110 OS=Arabidopsis thaliana (Mouse-ear cress) PE=1 SV=1	T	Signal transduction mechanisms
52KVEJ	[A]	K00938|7.1227e-73|gmx:100810373|K00938 phosphomevalonate kinase [EC:2.7.4.2] | (RefSeq) probable phosphomevalonate kinase	[I]	Polyadenylate-binding protein-interacting protein 3 GN=CID3 OS=Arabidopsis thaliana (Mouse-ear cress) PE=2 SV=1	I	Lipid transport and metabolism
7IX92P	[O]	K04798|5.65923e-53|tcc:TCM_029496|K04798 prefoldin beta subunit | (RefSeq) Prefoldin 6 isoform 1	[O]	--	O	Posttranslational modification, protein turnover, chaperones
Arachis_hypogaea_newGene_18293	--	--	--	F-box protein CPR1 OS=Arabidopsis thaliana OX=3702 GN=CPR1 PE=1 SV=2	S	Function unknown
Arachis_hypogaea_newGene_12402	--	--	--	--	--	--
QZP2N0	[RTKL]	--	--	Serine/threonine-protein kinase GN=PUB51 OS=Arabidopsis thaliana (Mouse-ear cress) PE=2 SV=2	T	Signal transduction mechanisms
NMLT85	--	--	--	--	--	--
S9LP7J	[V]	--	[R]	MATE efflux family protein 3, chloroplastic (Precursor) GN=DTX45 OS=Arabidopsis thaliana (Mouse-ear cress) PE=2 SV=2	R	General function prediction only
9M4IQN	[R]	K13161|0|pvu:PHAVU_009G257300g|K13161 heterogeneous nuclear ribonucleoprotein R | (RefSeq) hypothetical protein	[A]	Polyadenylate-binding protein 2 GN=PAB2 OS=Arabidopsis thaliana (Mouse-ear cress) PE=1 SV=1	A	RNA processing and modification
CC6N12	[RTKL]	K04464|0|tcc:TCM_016328|K04464 mitogen-activated protein kinase 7 [EC:2.7.11.24] | (RefSeq) MAP kinase 4	[T]	Mitogen-activated protein kinase homolog MMK2 GN=MMK2 OS=Medicago sativa (Alfalfa) PE=2 SV=1	T	Signal transduction mechanisms
WLQQ7P	--	K10753|1.95562e-104|gmx:100801694|K10753 histone chaperone ASF1 | (RefSeq) histone chaperone ASF1B-like	[KB]	Probable histone chaperone ASF1A GN=F4N21.13 OS=Arabidopsis thaliana (Mouse-ear cress) PE=2 SV=1	BK	Chromatin structure and dynamics;; Transcription
WAXE9D	--	--	--	--	S	Function unknown
7L9DG2	--	--	--	--	S	Function unknown
H0UKKT	--	K09264|7.03553e-26|pvu:PHAVU_006G034300g|K09264 MADS-box transcription factor, plant | (RefSeq) hypothetical protein	[K]	Agamous-like MADS-box protein AGL5 GN=F7D19.17 OS=Arabidopsis thaliana (Mouse-ear cress) PE=1 SV=1	K	Transcription
S83KV6	[KL]	--	[BK]	Chromatin structure-remodeling complex protein SYD GN=SYD OS=Arabidopsis thaliana (Mouse-ear cress) PE=1 SV=1	K	Transcription
3QXB2F	--	--	[R]	Putative pentatricopeptide repeat-containing protein At1g12700, mitochondrial (Precursor) GN=At1g12700 OS=Arabidopsis thaliana (Mouse-ear cress) PE=3 SV=1	R	General function prediction only
PYI0SL	--	--	--	--	--	--
DIU5AU	--	K05909|2.99361e-09|cmo:103491871|K05909 laccase [EC:1.10.3.2] | (RefSeq) laccase-7	--	Laccase-8 (Precursor) GN=LAC8 OS=Arabidopsis thaliana (Mouse-ear cress) PE=2 SV=1	Q	Secondary metabolites biosynthesis, transport and catabolism
G7P63M	--	--	[K]	--	K	Transcription
X6D2K5	[S]	K13449|2.99013e-43|pxb:103967070|K13449 pathogenesis-related protein 1 | (RefSeq) pathogenesis-related protein 1-like	[S]	Pathogenesis-related protein 1 (Precursor) GN=At2g14610 OS=Arabidopsis thaliana (Mouse-ear cress) PE=1 SV=1	S	Function unknown
KIDE1I	[R]	--	[I]	--	I	Lipid transport and metabolism
RRDD93	--	--	--	--	S	Function unknown
3SNF5R	--	--	[GMW]	Probable arabinosyltransferase ARAD1 GN=ARAD1 OS=Arabidopsis thaliana (Mouse-ear cress) PE=1 SV=1	GMW	Carbohydrate transport and metabolism;; Cell wall/membrane/envelope biogenesis;; Extracellular structures
Z03JM7	--	--	--	NAC transcription factor ONAC010 OS=Oryza sativa subsp. japonica (Rice) PE=2 SV=1	K	Transcription
I42E36	[KAD]	K09422|1.33305e-78|gmx:100808114|K09422 myb proto-oncogene protein, plant | (RefSeq) transcription factor RAX2-like	[K]	Transcription factor RAX2 GN=T1J8.7 OS=Arabidopsis thaliana (Mouse-ear cress) PE=1 SV=1	K	Transcription
Q26GNQ	--	--	--	--	R	General function prediction only
NXJT0C	[KAD]	K09422|2.91681e-23|mtr:MTR_2g096380|K09422 myb proto-oncogene protein, plant | (RefSeq) myb transcription factor	[K]	Myb-related protein MYBAS2 OS=Oryza sativa subsp. japonica (Rice) PE=2 SV=1	K	Transcription
RZ348V	--	--	[R]	--	R	General function prediction only
6JUD3I	--	K17479|3.7345e-83|pvu:PHAVU_008G221800g|K17479 glutaredoxin domain-containing cysteine-rich protein 1 | (RefSeq) hypothetical protein	[O]	Uncharacterized protein At5g39865 GN=At5g39865 OS=Arabidopsis thaliana (Mouse-ear cress) PE=2 SV=1	O	Posttranslational modification, protein turnover, chaperones
VW98FE	[C]	--	--	--	S	Function unknown
60D8GB	--	--	--	Putative F-box protein At3g22710 GN=At3g22710 OS=Arabidopsis thaliana (Mouse-ear cress) PE=3 SV=2	R	General function prediction only
RYJ1YU	--	--	--	--	--	--
GDF4RG	[J]	K10669|3.80582e-45|pvu:PHAVU_010G084500g|K10669 2'-phosphotransferase [EC:2.7.1.160] | (RefSeq) hypothetical protein	[J]	--	J	Translation, ribosomal structure and biogenesis
RF2AQ6	--	K09540|6.74505e-15|cam:101512885|K09540 translocation protein SEC63 | (RefSeq) dnaJ protein ERDJ2A	[A]	DnaJ protein ERDJ2A OS=Arabidopsis thaliana (Mouse-ear cress) PE=1 SV=1	O	Posttranslational modification, protein turnover, chaperones
DLXF41	--	--	--	Stellacyanin OS=Toxicodendron vernicifluum (Japanese lacquer tree) PE=1 SV=1	R	General function prediction only
68YCJI	--	--	--	--	S	Function unknown
G6Z6LZ	[RTKL]	--	[T]	Receptor-like serine/threonine-protein kinase ALE2 (Precursor) GN=ALE2 OS=Arabidopsis thaliana (Mouse-ear cress) PE=1 SV=1	T	Signal transduction mechanisms
E4PME3	--	K15400|0|gmx:100779295|K15400 omega-hydroxypalmitate O-feruloyl transferase [EC:2.3.1.188] | (RefSeq) omega-hydroxypalmitate O-feruloyl transferase-like	--	Omega-hydroxypalmitate O-feruloyl transferase GN=MEE6.11 OS=Arabidopsis thaliana (Mouse-ear cress) PE=1 SV=1	S	Function unknown
269LAI	--	--	[P]	--	P	Inorganic ion transport and metabolism
AGSV49	--	--	--	Glucan endo-1,3-beta-glucosidase 13 (Precursor) GN=At5g56590 OS=Arabidopsis thaliana (Mouse-ear cress) PE=1 SV=1	R	General function prediction only
9M2EVI	--	K01535|2.38154e-23|gmx:100806187|K01535 H+-transporting ATPase [EC:3.6.3.6] | (RefSeq) plasma membrane ATPase 1-like	[P]	ATPase 4, plasma membrane-type GN=AHA4 OS=Arabidopsis thaliana (Mouse-ear cress) PE=2 SV=2	P	Inorganic ion transport and metabolism
U5K5MH	--	K05857|0|gmx:547864|K05857 phosphatidylinositol phospholipase C, delta [EC:3.1.4.11] | (RefSeq) phosphoinositide-specific phospholipase C P13	[T]	Phosphoinositide phospholipase C 2 GN=PLC2 OS=Arabidopsis thaliana (Mouse-ear cress) PE=1 SV=1	I	Lipid transport and metabolism
4KG7L9	[T]	--	[R]	Zinc finger CCCH domain-containing protein 62 GN=ZFWD4 OS=Arabidopsis thaliana (Mouse-ear cress) PE=2 SV=1	R	General function prediction only
6C4QPH	--	--	[G]	--	G	Carbohydrate transport and metabolism
A2CBC1	--	--	[I]	Phospholipase A1-IIgamma GN=DSEL OS=Arabidopsis thaliana (Mouse-ear cress) PE=1 SV=1	I	Lipid transport and metabolism
Arachis_hypogaea_newGene_9758	--	K09550|2.29039e-35|adu:107492134|K09550 prefoldin subunit 4 | (RefSeq) probable prefoldin subunit 4	[O]	Probable prefoldin subunit 4 OS=Arabidopsis thaliana OX=3702 GN=AIP3 PE=1 SV=3	O	Posttranslational modification, protein turnover, chaperones
LF646F	[R]	--	[IR]	ABC transporter D family member 2, chloroplastic (Precursor) GN=F20D21.17 OS=Arabidopsis thaliana (Mouse-ear cress) PE=1 SV=1	Q	Secondary metabolites biosynthesis, transport and catabolism
3G7H7K	--	--	[OT]	Calpain-type cysteine protease DEK1 (Precursor) GN=F7A10.23 OS=Arabidopsis thaliana (Mouse-ear cress) PE=1 SV=1	OT	Posttranslational modification, protein turnover, chaperones;; Signal transduction mechanisms
M8WN25	[RTKL]	--	[T]	Serine/threonine-protein kinase EDR1 GN=F22O13.20 OS=Arabidopsis thaliana (Mouse-ear cress) PE=1 SV=1	T	Signal transduction mechanisms
H390AU	--	--	[GC]	UDP-glycosyltransferase 83A1 GN=UGT83A1 OS=Arabidopsis thaliana (Mouse-ear cress) PE=2 SV=1	CG	Energy production and conversion;; Carbohydrate transport and metabolism
Arachis_hypogaea_newGene_22475	--	--	--	--	--	--
6379ZA	--	--	--	--	S	Function unknown
XYIS5G	--	--	--	Protein DEHYDRATION-INDUCED 19 homolog 3 GN=DI19-3 OS=Arabidopsis thaliana (Mouse-ear cress) PE=1 SV=1	S	Function unknown
YA99EJ	--	--	--	--	S	Function unknown
Arachis_hypogaea_newGene_20519	--	--	--	--	--	--
EE1039	[I]	K07513|0|cam:101494207|K07513 acetyl-CoA acyltransferase 1 [EC:2.3.1.16] | (RefSeq) 3-ketoacyl-CoA thiolase 2, peroxisomal	[I]	3-ketoacyl-CoA thiolase 2, peroxisomal (Precursor) GN=F25I18.11 OS=Arabidopsis thaliana (Mouse-ear cress) PE=1 SV=2	I	Lipid transport and metabolism
LB4X9J	[O]	K09566|1.22322e-110|gmx:100807327|K09566 peptidyl-prolyl isomerase G (cyclophilin G) [EC:5.2.1.8] | (RefSeq) peptidyl-prolyl cis-trans isomerase CYP63-like	[O]	Peptidyl-prolyl cis-trans isomerase CYP63 GN=MAA21.30 OS=Arabidopsis thaliana (Mouse-ear cress) PE=1 SV=1	O	Posttranslational modification, protein turnover, chaperones
RV2MLL	--	--	--	Kinesin-like protein KIN12B GN=MDB19.16 OS=Arabidopsis thaliana (Mouse-ear cress) PE=1 SV=1	S	Function unknown
IWD684	--	--	--	Inactive poly [ADP-ribose] polymerase RCD1 GN=F3C3.1 OS=Arabidopsis thaliana (Mouse-ear cress) PE=1 SV=1	S	Function unknown
T2XKIZ	--	--	[L]	Zinc finger BED domain-containing protein RICESLEEPER 2 OS=Oryza sativa subsp. japonica (Rice) PE=2 SV=1	L	Replication, recombination and repair
FNDT39	[R]	K20032|0|cam:101511808|K20032 palmitoyltransferase ZDHHC13/17 [EC:2.3.1.225] | (RefSeq) protein S-acyltransferase 24	[R]	Protein S-acyltransferase 24 GN=F5O24.240 OS=Arabidopsis thaliana (Mouse-ear cress) PE=2 SV=1	R	General function prediction only
3A7NAK	--	--	--	--	--	--
SVA4CI	[P]	K14513|0|cam:101495756|K14513 ethylene-insensitive protein 2 | (RefSeq) ethylene-insensitive protein 2	[P]	Ethylene-insensitive protein 2 GN=F12E4.10 OS=Arabidopsis thaliana (Mouse-ear cress) PE=1 SV=1	P	Inorganic ion transport and metabolism
W9SEAP	--	K18460|2.37537e-82|pmum:103344325|K18460 exportin-7 | (RefSeq) exportin-7-like	[YU]	--	UY	Intracellular trafficking, secretion, and vesicular transport;; Nuclear structure
D5JK4W	--	--	--	--	--	--
N6SBJA	--	K12200|3.9166e-77|gmx:100802927|K12200 programmed cell death 6-interacting protein | (RefSeq) ALG-2 interacting protein X-like	[R]	--	R	General function prediction only
Y9ZHMN	[GEPR]	--	[R]	Probable polyol transporter 4 GN=PLT4 OS=Arabidopsis thaliana (Mouse-ear cress) PE=2 SV=1	R	General function prediction only
H25EQ1	--	--	[S]	--	S	Function unknown
Arachis_hypogaea_newGene_18236	--	--	[L]	Putative AC transposase OS=Zea mays OX=4577 PE=2 SV=2	S	Function unknown
T43LTL	[J]	K02951|5.91956e-82|mtr:MTR_4g006830|K02951 small subunit ribosomal protein S12e | (RefSeq) ribosomal protein L7Ae/L30e/S12e/Gadd45 family protein	[J]	40S ribosomal protein S12 GN=RPS12 OS=Hordeum vulgare (Barley) PE=2 SV=1	J	Translation, ribosomal structure and biogenesis
Arachis_hypogaea_newGene_7585	--	--	--	--	--	--
BSVD5H	--	--	--	--	R	General function prediction only
X9YI6M	[O]	K03061|6.85516e-171|pvu:PHAVU_010G122200g|K03061 26S proteasome regulatory subunit T1 | (RefSeq) hypothetical protein	[O]	26S protease regulatory subunit 7 GN=RPT1 OS=Prunus persica (Peach) PE=2 SV=1	O	Posttranslational modification, protein turnover, chaperones
130PY3	--	--	--	--	S	Function unknown
LM9Y2C	--	--	--	--	R	General function prediction only
A9ZF87	--	K20771|2.04841e-29|cam:101510162|K20771 carlactone C-19 oxidase [EC:1.14.-.-] | (RefSeq) cytochrome P450 711A1-like	[Q]	Cytochrome P450 711A1 OS=Arabidopsis thaliana (Mouse-ear cress) PE=2 SV=1	Q	Secondary metabolites biosynthesis, transport and catabolism
27XHB7	--	--	[S]	Ergosterol biosynthetic protein 28 GN=At1g10030 OS=Arabidopsis thaliana (Mouse-ear cress) PE=2 SV=2	S	Function unknown
CZGL8I	--	K19891|0|gmx:100776067|K19891 glucan endo-1,3-beta-glucosidase 1/2/3 [EC:3.2.1.39] | (RefSeq) glucan endo-1,3-beta-glucosidase 1-like	--	Glucan endo-1,3-beta-glucosidase 1 (Precursor) OS=Arabidopsis thaliana (Mouse-ear cress) PE=1 SV=3	R	General function prediction only
R8V4SK	--	--	--	--	--	--
FDUG2D	[R]	--	[R]	Ankyrin repeat-containing protein At5g02620 GN=At5g02620 OS=Arabidopsis thaliana (Mouse-ear cress) PE=1 SV=1	R	General function prediction only
87ERE4	[RTKL]	--	[T]	Probable receptor-like protein kinase At2g42960 GN=At2g42960 OS=Arabidopsis thaliana (Mouse-ear cress) PE=3 SV=1	T	Signal transduction mechanisms
75LXL0	--	K00430|1.59284e-25|pvu:PHAVU_006G129600g|K00430 peroxidase [EC:1.11.1.7] | (RefSeq) hypothetical protein	--	Peroxidase 15 {ECO:0000303|PubMed:17936696} (Precursor) OS=Ipomoea batatas (Sweet potato) PE=1 SV=1	--	--
NDUM3W	--	--	--	Protein MATERNALLY EXPRESSED GENE 5 GN=MEG5 OS=Zea mays (Maize) PE=2 SV=1	R	General function prediction only
T9JFZE	--	--	--	--	--	--
X0CD3J	--	--	[S]	Pollen-specific protein SF21 GN=SF21 OS=Helianthus annuus (Common sunflower) PE=2 SV=1	R	General function prediction only
XY70LV	--	--	--	Serine/threonine-protein phosphatase 7 long form homolog GN=At1g48120 OS=Arabidopsis thaliana (Mouse-ear cress) PE=2 SV=1	R	General function prediction only
HKB08G	[BQ]	K06067|0|pvu:PHAVU_011G091100g|K06067 histone deacetylase 1/2 [EC:3.5.1.98] | (RefSeq) hypothetical protein	[B]	Histone deacetylase 9 GN=HDA9 OS=Arabidopsis thaliana (Mouse-ear cress) PE=2 SV=1	B	Chromatin structure and dynamics
T14GIH	--	--	--	--	R	General function prediction only
4B15T0	[KAD]	K09422|1.22297e-98|gmx:100784779|K09422 myb proto-oncogene protein, plant | (RefSeq) uncharacterized LOC100784779	[K]	Transcription factor GAMYB OS=Oryza sativa subsp. japonica (Rice) PE=2 SV=1	K	Transcription
AR9FJK	--	--	--	--	S	Function unknown
LTHX1H	[S]	--	[T]	187-kDa microtubule-associated protein AIR9 GN=AIR9 OS=Arabidopsis thaliana (Mouse-ear cress) PE=2 SV=1	T	Signal transduction mechanisms
9FA7V6	[C]	K06072|0|pvu:PHAVU_001G159000g|K06072 deoxyhypusine monooxygenase [EC:1.14.99.29] | (RefSeq) hypothetical protein	[R]	Deoxyhypusine hydroxylase {ECO:0000255|HAMAP-Rule:MF_03101} GN=At3g58180 OS=Arabidopsis thaliana (Mouse-ear cress) PE=1 SV=1	R	General function prediction only
C8JRG8	[RTKL]	--	--	Putative U-box domain-containing protein 50 GN=PUB50 OS=Arabidopsis thaliana (Mouse-ear cress) PE=3 SV=1	T	Signal transduction mechanisms
KXI0D1	[O]	--	[O]	Katanin p60 ATPase-containing subunit A1 {ECO:0000255|HAMAP-Rule:MF_03023} GN=At1g80350 OS=Arabidopsis thaliana (Mouse-ear cress) PE=1 SV=1	O	Posttranslational modification, protein turnover, chaperones
BQ9W36	--	--	--	--	S	Function unknown
Arachis_hypogaea_newGene_23579	--	K14328|5.12645e-100|aip:107638503|K14328 regulator of nonsense transcripts 3 | (RefSeq) regulator of nonsense transcripts UPF3-like	--	--	K	Transcription
980YXK	--	K08493|1.78941e-38|mus:103990023|K08493 vesicle transport through interaction with t-SNAREs 1 | (RefSeq) vesicle transport v-SNARE 11	[U]	Vesicle transport v-SNARE 12 GN=T24P13.5 OS=Arabidopsis thaliana (Mouse-ear cress) PE=1 SV=3	U	Intracellular trafficking, secretion, and vesicular transport
0Z8YFF	[RTKL]	--	[R]	Serine/threonine-protein kinase D6PKL2 GN=MCA23.7 OS=Arabidopsis thaliana (Mouse-ear cress) PE=1 SV=1	T	Signal transduction mechanisms
LY6DXQ	[OC]	K09584|3.07321e-134|pvu:PHAVU_001G225600g|K09584 protein disulfide-isomerase A6 [EC:5.3.4.1] | (RefSeq) hypothetical protein	[O]	Probable protein disulfide-isomerase A6 (Precursor) OS=Medicago sativa (Alfalfa) PE=2 SV=1	O	Posttranslational modification, protein turnover, chaperones
3WN25H	--	--	[T]	Putative disease resistance RPP13-like protein 1 GN=RPPL1 OS=Arabidopsis thaliana (Mouse-ear cress) PE=3 SV=1	T	Signal transduction mechanisms
Z5SRL2	--	--	[R]	--	S	Function unknown
ZD1VES	--	--	[V]	Phosphoglucan phosphatase LSF2, chloroplastic (Precursor) GN=LSF2 OS=Arabidopsis thaliana (Mouse-ear cress) PE=1 SV=1	V	Defense mechanisms
US1IAN	--	K20464|9.06133e-104|mdm:103414805|K20464 oxysterol-binding protein-related protein 5/8 | (RefSeq) oxysterol-binding protein-related protein 4B-like	[T]	Oxysterol-binding protein-related protein 4C GN=ORP4C OS=Arabidopsis thaliana (Mouse-ear cress) PE=2 SV=1	T	Signal transduction mechanisms
N67PK3	--	--	--	--	J	Translation, ribosomal structure and biogenesis
XV9VLA	--	--	--	--	R	General function prediction only
2C1RPT	--	--	--	Guard cell S-type anion channel SLAC1 OS=Arabidopsis thaliana (Mouse-ear cress) PE=1 SV=1	P	Inorganic ion transport and metabolism
11WBTT	--	--	--	--	S	Function unknown
8QJJ59	--	--	--	--	S	Function unknown
V592UR	[Q]	--	[Q]	Cytochrome P450 93A3 GN=CYP93A3 OS=Glycine max (Soybean) PE=2 SV=1	Q	Secondary metabolites biosynthesis, transport and catabolism
7D3YFX	--	--	[R]	--	R	General function prediction only
E2AMGU	--	--	--	LOB domain-containing protein 11 GN=T17D12.6 OS=Arabidopsis thaliana (Mouse-ear cress) PE=2 SV=2	S	Function unknown
KJ57B0	--	--	--	Protein ROOT PRIMORDIUM DEFECTIVE 1 GN=RPD1 OS=Arabidopsis thaliana (Mouse-ear cress) PE=1 SV=1	S	Function unknown
AEP3KG	[C]	K02639|2.97722e-63|gmx:100791128|K02639 ferredoxin | (RefSeq) ferredoxin-2-like	--	Ferredoxin GN=petF OS=Cyanidium caldarium PE=3 SV=3	S	Function unknown
QF2E2S	[RTKL]	--	--	G-type lectin S-receptor-like serine/threonine-protein kinase At4g27290 (Precursor) GN=At4g27290 OS=Arabidopsis thaliana (Mouse-ear cress) PE=3 SV=4	T	Signal transduction mechanisms
P6VX4D	--	--	--	--	S	Function unknown
PB6JBD	--	--	--	Protein BPS1, chloroplastic (Precursor) GN=BPS1 OS=Arabidopsis thaliana (Mouse-ear cress) PE=2 SV=1	S	Function unknown
9H3J47	[GEPR]	--	[R]	Sugar transport protein 14 GN=STP14 OS=Arabidopsis thaliana (Mouse-ear cress) PE=2 SV=2	R	General function prediction only
GSMT98	--	K07466|1.59817e-18|mtr:MTR_2g048560|K07466 replication factor A1 | (RefSeq) replication factor-A carboxy-terminal domain protein	[L]	--	R	General function prediction only
HLV3JX	--	--	--	LOB domain-containing protein 21 OS=Arabidopsis thaliana (Mouse-ear cress) PE=2 SV=1	S	Function unknown
869HPH	[P]	K01551|1.12747e-154|cam:101502896|K01551 arsenite-transporting ATPase [EC:3.6.3.16] | (RefSeq) ATPase ASNA1 homolog	[P]	--	P	Inorganic ion transport and metabolism
GMG9S1	[MG]	K07748|0|pvu:PHAVU_011G053200g|K07748 sterol-4alpha-carboxylate 3-dehydrogenase (decarboxylating) [EC:1.1.1.170] | (RefSeq) hypothetical protein	[IE]	3beta-hydroxysteroid-dehydrogenase/decarboxylase isoform 3 GN=T1O24.16 OS=Arabidopsis thaliana (Mouse-ear cress) PE=2 SV=2	EI	Amino acid transport and metabolism;; Lipid transport and metabolism
5JF3JJ	--	--	[P]	Putative zinc transporter At3g08650 GN=At3g08650 OS=Arabidopsis thaliana (Mouse-ear cress) PE=2 SV=2	P	Inorganic ion transport and metabolism
DC2STY	--	--	--	--	S	Function unknown
N40WIR	--	--	--	--	S	Function unknown
LEP5DK	--	--	[R]	Polygalacturonase inhibitor (Precursor) GN=PGIP OS=Pyrus communis (Pear) PE=1 SV=1	R	General function prediction only
013JYW	[J]	K00791|0|pvu:PHAVU_011G091500g|K00791 tRNA dimethylallyltransferase [EC:2.5.1.75] | (RefSeq) hypothetical protein	[J]	tRNA dimethylallyltransferase 2 GN=IPT2 OS=Arabidopsis thaliana (Mouse-ear cress) PE=1 SV=2	J	Translation, ribosomal structure and biogenesis
173LZF	--	K04079|0|cit:102616579|K04079 molecular chaperone HtpG | (RefSeq) heat shock protein 83-like	[O]	Heat shock protein 83 GN=HSP83A OS=Ipomoea nil (Japanese morning glory) PE=2 SV=1	O	Posttranslational modification, protein turnover, chaperones
UBN13B	--	K12868|0|gmx:100811651|K12868 pre-mRNA-splicing factor SYF2 | (RefSeq) pre-mRNA-splicing factor syf2-like	[DA]	--	A	RNA processing and modification
FE9WNQ	[O]	K10581|0|gmx:100784814|K10581 ubiquitin-conjugating enzyme E2 O [EC:2.3.2.24] | (RefSeq) probable ubiquitin-conjugating enzyme E2 24	[O]	Probable ubiquitin-conjugating enzyme E2 24 GN=T1B8.8 OS=Arabidopsis thaliana (Mouse-ear cress) PE=2 SV=1	O	Posttranslational modification, protein turnover, chaperones
CC1FIV	--	--	--	--	S	Function unknown
H7H2WM	--	--	--	--	S	Function unknown
I5RJVP	--	--	--	Protein GAMETE EXPRESSED 2 GN=GEX2 OS=Arabidopsis thaliana (Mouse-ear cress) PE=2 SV=1	R	General function prediction only
53HUJL	--	--	[R]	C2 domain-containing protein At1g63220 GN=At1g63220 OS=Arabidopsis thaliana (Mouse-ear cress) PE=1 SV=1	R	General function prediction only
7B1PRD	[J]	--	[J]	50S ribosomal protein L22, chloroplastic GN=rpl22 OS=Phaeodactylum tricornutum (strain CCAP 1055/1) PE=3 SV=1	J	Translation, ribosomal structure and biogenesis
SMG2WU	--	--	[UR]	Dynamin-like protein ARC5 GN=MMB12.21 OS=Arabidopsis thaliana (Mouse-ear cress) PE=1 SV=2	U	Intracellular trafficking, secretion, and vesicular transport
GF4R7K	[P]	K17471|0|cam:101512274|K17471 sulfate transporter 3 | (RefSeq) probable sulfate transporter 3.5	[P]	Probable sulfate transporter 3.5 GN=SULTR3;5 OS=Arabidopsis thaliana (Mouse-ear cress) PE=2 SV=1	P	Inorganic ion transport and metabolism
KEGW9P	--	K07441|9.93629e-116|gmx:100778556|K07441 beta-1,4-N-acetylglucosaminyltransferase [EC:2.4.1.141] | (RefSeq) UDP-N-acetylglucosamine transferase subunit ALG14	[R]	--	R	General function prediction only
MC9PPH	--	--	--	--	S	Function unknown
UVTI1U	--	--	[R]	Putative pentatricopeptide repeat-containing protein At1g69350, mitochondrial (Precursor) OS=Arabidopsis thaliana (Mouse-ear cress) PE=3 SV=1	R	General function prediction only
Arachis_hypogaea_newGene_322	[GR]	--	[R]	5-amino-6-(5-phospho-D-ribitylamino)uracil phosphatase, chloroplastic OS=Arabidopsis thaliana OX=3702 GN=PYRP2 PE=1 SV=1	S	Function unknown
V5WJ5Y	[O]	K13993|1.37826e-74|pvu:PHAVU_006G150600g|K13993 HSP20 family protein | (RefSeq) hypothetical protein	[O]	15.4 kDa class V heat shock protein GN=HSP15.4 OS=Arabidopsis thaliana (Mouse-ear cress) PE=2 SV=1	O	Posttranslational modification, protein turnover, chaperones
92ZGJC	--	--	--	--	S	Function unknown
ELEK5G	[F]	K00759|2.4518e-109|gmx:100777103|K00759 adenine phosphoribosyltransferase [EC:2.4.2.7] | (RefSeq) adenine phosphoribosyltransferase 1-like	[F]	Adenine phosphoribosyltransferase 1, chloroplastic (Precursor) GN=F17L21.24 OS=Arabidopsis thaliana (Mouse-ear cress) PE=1 SV=2	F	Nucleotide transport and metabolism
XZBG7V	--	--	[R]	Rac-like GTP-binding protein ARAC2 (Precursor) GN=MCL19.1 OS=Arabidopsis thaliana (Mouse-ear cress) PE=1 SV=1	R	General function prediction only
8JK4ZI	--	--	--	--	S	Function unknown
KD7CXP	[I]	K00074|1.05323e-150|pvu:PHAVU_011G160900g|K00074 3-hydroxybutyryl-CoA dehydrogenase [EC:1.1.1.157] | (RefSeq) hypothetical protein	[I]	3-hydroxyacyl-CoA dehydrogenase GN=AIM1 OS=Arabidopsis thaliana (Mouse-ear cress) PE=1 SV=1	I	Lipid transport and metabolism
UR9976	--	--	[P]	Probable boron transporter 6 GN=BOR6 OS=Arabidopsis thaliana (Mouse-ear cress) PE=2 SV=2	P	Inorganic ion transport and metabolism
Z8IK0I	--	--	--	Photosystem II CP43 reaction center protein {ECO:0000255|HAMAP-Rule:MF_01496} (Precursor) OS=Ipomoea purpurea (Common morning glory) PE=3 SV=1	O	Posttranslational modification, protein turnover, chaperones
0V14H2	[R]	--	[R]	Glycine-rich RNA-binding protein blt801 {ECO:0000250|UniProtKB:Q03250, ECO:0000303|PubMed:8639753} OS=Hordeum vulgare (Barley) PE=1 SV=1	R	General function prediction only
VPI6AD	--	--	--	Probable purine permease 9 GN=PUP9 OS=Arabidopsis thaliana (Mouse-ear cress) PE=2 SV=2	G	Carbohydrate transport and metabolism
0QBZ7D	--	K13347|1.40297e-115|cam:101506777|K13347 peroxisomal membrane protein 2 | (RefSeq) peroxisomal membrane protein PMP22	[R]	Peroxisomal membrane protein PMP22 GN=PMP22 OS=Arabidopsis thaliana (Mouse-ear cress) PE=1 SV=1	R	General function prediction only
8ISJ9F	--	--	--	--	R	General function prediction only
4CI3U1	--	--	--	--	--	--
Arachis_hypogaea_newGene_7478	--	--	--	--	--	--
UP75CU	[RTKL]	--	--	L-type lectin-domain containing receptor kinase IV.1 (Precursor) GN=F13M22.21 OS=Arabidopsis thaliana (Mouse-ear cress) PE=2 SV=1	T	Signal transduction mechanisms
8M9DZW	--	K19366|2.57587e-176|gmx:100802385|K19366 spartin | (RefSeq) uncharacterized LOC100802385	--	--	S	Function unknown
2N4YKD	[O]	K03094|1.5616e-37|pxb:103962088|K03094 S-phase kinase-associated protein 1 | (RefSeq) SKP1-like protein 1A	[O]	SKP1-like protein 11 GN=ASK11 OS=Arabidopsis thaliana (Mouse-ear cress) PE=1 SV=1	O	Posttranslational modification, protein turnover, chaperones
HWS85F	--	--	--	--	--	--
TY7WD8	--	--	--	Putative NAC domain-containing protein 94 GN=ANAC094 OS=Arabidopsis thaliana (Mouse-ear cress) PE=3 SV=1	S	Function unknown
4JL497	[T]	K00889|0|gmx:100813118|K00889 1-phosphatidylinositol-4-phosphate 5-kinase [EC:2.7.1.68] | (RefSeq) phosphatidylinositol 4-phosphate 5-kinase 1-like	[T]	Phosphatidylinositol 4-phosphate 5-kinase 1 GN=F2E2.1 OS=Arabidopsis thaliana (Mouse-ear cress) PE=1 SV=1	T	Signal transduction mechanisms
55DM45	--	--	--	Putative UPF0481 protein At3g02645 GN=At3g02645 OS=Arabidopsis thaliana (Mouse-ear cress) PE=3 SV=1	S	Function unknown
5LBE6G	--	--	--	Transcription factor TCP18 GN=K24M9.4 OS=Arabidopsis thaliana (Mouse-ear cress) PE=2 SV=1	S	Function unknown
15ZCYT	--	--	[L]	--	L	Replication, recombination and repair
IG3D37	--	--	--	Uncharacterized protein ORF91 OS=Phalaenopsis aphrodite subsp. formosana (Moth orchid) PE=4 SV=1	S	Function unknown
Arachis_hypogaea_newGene_9785	--	K15078|4.63849e-45|aip:107642765|K15078 structure-specific endonuclease subunit SLX1 [EC:3.6.1.-] | (RefSeq) uncharacterized LOC107642765	[Z]	Actin-related protein 4A OS=Arabidopsis thaliana OX=3702 GN=ARP4A PE=2 SV=1	L	Replication, recombination and repair
U95838	[O]	K01800|1.47228e-41|pvu:PHAVU_003G089700g|K01800 maleylacetoacetate isomerase [EC:5.2.1.2] | (RefSeq) hypothetical protein	[O]	Glutathione S-transferase zeta class OS=Euphorbia esula (Leafy spurge) PE=2 SV=1	O	Posttranslational modification, protein turnover, chaperones
T80IJN	--	K07466|2.10123e-39|mtr:MTR_2g048560|K07466 replication factor A1 | (RefSeq) replication factor-A carboxy-terminal domain protein	[L]	--	L	Replication, recombination and repair
6DSJ3Q	--	--	--	--	R	General function prediction only
C4QR2M	[M]	K01627|1.30409e-61|gmx:100810842|K01627 2-dehydro-3-deoxyphosphooctonate aldolase (KDO 8-P synthase) [EC:2.5.1.55] | (RefSeq) 2-dehydro-3-deoxyphosphooctonate aldolase-like	--	2-dehydro-3-deoxyphosphooctonate aldolase 1 GN=KDSA1 OS=Arabidopsis thaliana (Mouse-ear cress) PE=1 SV=2	H	Coenzyme transport and metabolism
MST1MJ	--	K13993|1.18769e-11|pvu:PHAVU_008G228000g|K13993 HSP20 family protein | (RefSeq) hypothetical protein	[O]	17.6 kDa class I heat shock protein 2 GN=HSP17.6B OS=Arabidopsis thaliana (Mouse-ear cress) PE=2 SV=1	O	Posttranslational modification, protein turnover, chaperones
44ZHZL	[J]	K03232|1.69172e-86|pvu:PHAVU_009G167000g|K03232 elongation factor 1-beta | (RefSeq) hypothetical protein	[K]	Elongation factor 1-delta 2 GN=At2g18110 OS=Arabidopsis thaliana (Mouse-ear cress) PE=1 SV=1	K	Transcription
CCC70J	--	--	--	--	R	General function prediction only
BHW5G9	--	--	[L]	Replication protein A 70 kDa DNA-binding subunit B OS=Oryza sativa subsp. japonica (Rice) PE=1 SV=1	L	Replication, recombination and repair
AHSJ27	[R]	--	[R]	Aldo-keto reductase family 4 member C9 GN=AKR4C9 OS=Arabidopsis thaliana (Mouse-ear cress) PE=1 SV=1	R	General function prediction only
AY06T4	--	--	--	--	--	--
PP5TI0	--	K18342|6.71772e-94|pvu:PHAVU_001G260200g|K18342 OTU domain-containing protein 6 [EC:3.4.19.12] | (RefSeq) hypothetical protein	[TO]	OTU domain-containing protein At3g57810 GN=At3g57810 OS=Arabidopsis thaliana (Mouse-ear cress) PE=2 SV=1	OT	Posttranslational modification, protein turnover, chaperones;; Signal transduction mechanisms
ZRWQ57	--	--	[T]	Putative disease resistance RPP13-like protein 1 GN=RPPL1 OS=Arabidopsis thaliana (Mouse-ear cress) PE=3 SV=1	T	Signal transduction mechanisms
KK1AAE	[R]	--	[I]	--	I	Lipid transport and metabolism
Q0GQHR	--	--	--	--	S	Function unknown
5AB2LW	[GC]	K13691|0|gmx:100781244|K13691 pathogen-inducible salicylic acid glucosyltransferase [EC:2.4.1.-] | (RefSeq) UDP-glycosyltransferase 74F1-like	[GC]	UDP-glycosyltransferase 74F1 GN=UGT74F1 OS=Arabidopsis thaliana (Mouse-ear cress) PE=1 SV=1	CG	Energy production and conversion;; Carbohydrate transport and metabolism
TBH1BX	[L]	K10747|0|gmx:100807673|K10747 DNA ligase 1 [EC:6.5.1.1 6.5.1.6 6.5.1.7] | (RefSeq) DNA ligase 1	[L]	DNA ligase 1 (Precursor) GN=LIG1 OS=Arabidopsis thaliana (Mouse-ear cress) PE=2 SV=2	L	Replication, recombination and repair
7NV4RJ	[GC]	K05841|0|gmx:100797391|K05841 sterol 3beta-glucosyltransferase [EC:2.4.1.173] | (RefSeq) sterol 3-beta-glucosyltransferase UGT80B1-like	[GC]	Sterol 3-beta-glucosyltransferase UGT80B1 GN=T10P12.7 OS=Arabidopsis thaliana (Mouse-ear cress) PE=2 SV=1	CG	Energy production and conversion;; Carbohydrate transport and metabolism
BBR3FV	[O]	K19045|1.20431e-148|pvu:PHAVU_011G213300g|K19045 E3 ubiquitin-protein ligase BIG BROTHER and related proteins [EC:2.3.2.27] | (RefSeq) hypothetical protein	[O]	E3 ubiquitin ligase BIG BROTHER GN=BB OS=Arabidopsis thaliana (Mouse-ear cress) PE=1 SV=1	O	Posttranslational modification, protein turnover, chaperones
R92IIS	--	K12185|3.13057e-68|mtr:MTR_7g102780|K12185 ESCRT-I complex subunit VPS37 | (RefSeq) modifier of rudimentary (Mod(R)) protein	[S]	Vacuolar protein-sorting-associated protein 37 homolog 2 GN=VPS37-2 OS=Arabidopsis thaliana (Mouse-ear cress) PE=1 SV=1	S	Function unknown
G5ZNF6	--	--	--	--	R	General function prediction only
DY3LDE	--	--	--	--	R	General function prediction only
BE5MC1	--	K07300|0|mtr:MTR_7g068380|K07300 Ca2+:H+ antiporter | (RefSeq) vacuolar cation/proton exchanger 3	[P]	Vacuolar cation/proton exchanger 3 GN=CAX3 OS=Arabidopsis thaliana (Mouse-ear cress) PE=1 SV=1	P	Inorganic ion transport and metabolism
F9B3QK	--	--	--	--	S	Function unknown
NC80VA	--	--	--	Protein PLANT CADMIUM RESISTANCE 2 GN=PCR2 OS=Arabidopsis thaliana (Mouse-ear cress) PE=1 SV=1	S	Function unknown
FP9YBL	[QR]	--	[R]	Caffeic acid 3-O-methyltransferase GN=COMT1 OS=Prunus dulcis (Almond) PE=2 SV=1	R	General function prediction only
Arachis_hypogaea_newGene_10209	--	--	--	--	--	--
YY2ATI	--	--	--	MACPF domain-containing protein CAD1 GN=CAD1 OS=Arabidopsis thaliana (Mouse-ear cress) PE=2 SV=1	S	Function unknown
QQMU69	--	K16296|2.26753e-44|gmx:100781451|K16296 serine carboxypeptidase-like clade I [EC:3.4.16.-] | (RefSeq) serine carboxypeptidase-like 20	[OE]	Serine carboxypeptidase-like 20 (Precursor) GN=SCPL20 OS=Arabidopsis thaliana (Mouse-ear cress) PE=2 SV=2	E	Amino acid transport and metabolism
UWUI2N	--	K13203|5.99454e-120|cam:101495339|K13203 zinc finger RNA-binding protein | (RefSeq) zinc finger protein 346-like	--	--	R	General function prediction only
CMRY8U	[S]	--	--	Probable receptor-like protein kinase At1g67000 (Precursor) GN=At1g67000 OS=Arabidopsis thaliana (Mouse-ear cress) PE=2 SV=2	S	Function unknown
FWHH54	--	K15378|3.34073e-07|gmx:100784153|K15378 solute carrier family 45, member 1/2/4 | (RefSeq) sucrose transport protein SUC8	[G]	Sucrose transport protein SUC7 GN=SUC7 OS=Arabidopsis thaliana (Mouse-ear cress) PE=2 SV=2	G	Carbohydrate transport and metabolism
C14R7W	--	--	[R]	Putative ribonuclease H protein At1g65750 GN=At1g65750 OS=Arabidopsis thaliana (Mouse-ear cress) PE=3 SV=1	R	General function prediction only
562L79	[E]	K18151|0|cam:101497175|K18151 ureidoglycolate amidohydrolase [EC:3.5.1.116] | (RefSeq) ureidoglycolate hydrolase	--	Ureidoglycolate hydrolase (Precursor) GN=K9D7.10 OS=Arabidopsis thaliana (Mouse-ear cress) PE=1 SV=1	E	Amino acid transport and metabolism
ETQ115	--	--	--	Protein OBERON 1 OS=Arabidopsis thaliana (Mouse-ear cress) PE=1 SV=1	S	Function unknown
Arachis_hypogaea_newGene_590	[C]	K17871|3.67678e-152|adu:107480643|K17871 NADH:ubiquinone reductase (non-electrogenic) [EC:1.6.5.9] | (RefSeq) internal alternative NAD(P)H-ubiquinone oxidoreductase A1, mitochondrial-like	[C]	Internal alternative NAD(P)H-ubiquinone oxidoreductase A1, mitochondrial OS=Arabidopsis thaliana OX=3702 GN=NDA1 PE=2 SV=1	C	Energy production and conversion
E0JHAB	--	--	--	--	--	--
Arachis_hypogaea_newGene_21147	--	--	[R]	Putative pentatricopeptide repeat-containing protein At1g26500 OS=Arabidopsis thaliana OX=3702 GN=At1g26500 PE=3 SV=1	S	Function unknown
QT0H2C	[E]	--	--	Stem-specific protein TSJT1 GN=TSJT1 OS=Nicotiana tabacum (Common tobacco) PE=2 SV=1	S	Function unknown
5Y5NFF	--	--	--	Lectin gamma-2 chain OS=Dioclea guianensis PE=1 SV=1	S	Function unknown
0CNS1F	--	--	--	--	--	--
9XSN4Y	[O]	K09519|5.3058e-72|gmx:100782604|K09519 DnaJ homolog subfamily B member 13 | (RefSeq) uncharacterized LOC100782604	[O]	DnaJ protein homolog 1 (Precursor; Fragment) GN=DNAJ1 OS=Allium porrum (Leek) PE=2 SV=1	O	Posttranslational modification, protein turnover, chaperones
6T6LBL	--	--	--	--	S	Function unknown
4642W2	[J]	K02991|4.69206e-143|cam:101500252|K02991 small subunit ribosomal protein S6e | (RefSeq) 40S ribosomal protein S6	[J]	40S ribosomal protein S6 GN=rps6 OS=Asparagus officinalis (Garden asparagus) PE=2 SV=1	J	Translation, ribosomal structure and biogenesis
WQTY2N	[GEPR]	K08176|0|gmx:100802365|K08176 MFS transporter, PHS family, inorganic phosphate transporter | (RefSeq) PHT1-6, PT6; inorganic phosphate transporter 1-4-like	[P]	Probable inorganic phosphate transporter 1-7 GN=PHT1-7 OS=Arabidopsis thaliana (Mouse-ear cress) PE=2 SV=2	P	Inorganic ion transport and metabolism
I5R24F	--	--	--	Guard cell S-type anion channel SLAC1 OS=Arabidopsis thaliana (Mouse-ear cress) PE=1 SV=1	P	Inorganic ion transport and metabolism
Arachis_hypogaea_newGene_23680	--	--	--	--	S	Function unknown
JTW9M4	[IQ]	--	[I]	Butyrate--CoA ligase AAE11, peroxisomal GN=AAE11 OS=Arabidopsis thaliana (Mouse-ear cress) PE=1 SV=1	I	Lipid transport and metabolism
1K9W2C	--	--	--	--	S	Function unknown
J22K7M	--	--	--	--	--	--
KHI48J	--	K13447|4.67437e-45|mtr:MTR_3g098380|K13447 respiratory burst oxidase [EC:1.6.3.- 1.11.1.-] | (RefSeq) respiratory burst oxidase-like protein D	[PQ]	Respiratory burst oxidase homolog protein C GN=RBOHC OS=Solanum tuberosum (Potato) PE=1 SV=2	PQ	Inorganic ion transport and metabolism;; Secondary metabolites biosynthesis, transport and catabolism
8HM2EW	--	--	--	--	--	--
ULFK5V	--	--	[R]	Pentatricopeptide repeat-containing protein At5g10690 GN=CBSPPR1 OS=Arabidopsis thaliana (Mouse-ear cress) PE=2 SV=1	R	General function prediction only
C0365L	--	--	--	--	S	Function unknown
0GK98G	--	K09540|0|gmx:100776439|K09540 translocation protein SEC63 | (RefSeq) dnaJ protein ERDJ2A-like	[A]	DnaJ protein ERDJ2A OS=Arabidopsis thaliana (Mouse-ear cress) PE=1 SV=1	O	Posttranslational modification, protein turnover, chaperones
Arachis_hypogaea_newGene_14260	--	--	--	--	S	Function unknown
FN5JDS	--	--	--	--	S	Function unknown
Arachis_hypogaea_newGene_18932	--	--	--	Transcription repressor OFP4 OS=Arabidopsis thaliana OX=3702 GN=OFP4 PE=1 SV=1	S	Function unknown
39T2MF	--	--	--	TMV resistance protein N GN=N OS=Nicotiana glutinosa (Tobacco) PE=1 SV=1	S	Function unknown
7DU3RW	--	--	--	--	R	General function prediction only
I0LWNR	--	--	--	TMV resistance protein N GN=N OS=Nicotiana glutinosa (Tobacco) PE=1 SV=1	R	General function prediction only
Arachis_hypogaea_newGene_8156	--	--	--	--	--	--
VBH056	--	--	--	--	--	--
0SIM4H	--	--	[L]	--	L	Replication, recombination and repair
AX840Y	[G]	K01689|0|gmx:100811084|K01689 enolase [EC:4.2.1.11] | (RefSeq) enolase	[G]	Enolase 2 GN=ENO2 OS=Hevea brasiliensis (Para rubber tree) PE=1 SV=1	G	Carbohydrate transport and metabolism
Arachis_hypogaea_newGene_6133	--	K09286|1.37617e-126|aip:107606132|K09286 EREBP-like factor | (RefSeq) ethylene-responsive transcription factor RAP2-13	--	Ethylene-responsive transcription factor RAP2-4 OS=Arabidopsis thaliana OX=3702 GN=RAP2-4 PE=1 SV=1	K	Transcription
PJYW2S	--	--	--	Outer envelope pore protein 37, chloroplastic (Precursor) GN=OEP37 OS=Pisum sativum (Garden pea) PE=1 SV=1	S	Function unknown
9155DG	--	--	[L]	--	L	Replication, recombination and repair
DU9C9C	--	K09286|8.0352e-48|pvu:PHAVU_008G214700g|K09286 EREBP-like factor | (RefSeq) hypothetical protein	--	Ethylene-responsive transcription factor 3 GN=ERF3 OS=Nicotiana tabacum (Common tobacco) PE=2 SV=1	K	Transcription
N2YSCM	--	--	--	--	S	Function unknown
WKYY9F	--	--	[GC]	UDP-glycosyltransferase 71D1 GN=UGT71D1 OS=Arabidopsis thaliana (Mouse-ear cress) PE=2 SV=1	CG	Energy production and conversion;; Carbohydrate transport and metabolism
5W3WFJ	--	K13065|9.06713e-82|gmx:100779814|K13065 shikimate O-hydroxycinnamoyltransferase [EC:2.3.1.133] | (RefSeq) spermidine hydroxycinnamoyl transferase-like	--	Spermidine hydroxycinnamoyl transferase GN=SHT OS=Arabidopsis thaliana (Mouse-ear cress) PE=1 SV=1	S	Function unknown
Y5PHEB	--	--	[R]	Embryogenesis-associated protein EMB8 GN=EMB8 OS=Picea glauca (White spruce) PE=2 SV=1	R	General function prediction only
RMWQ71	--	--	--	--	S	Function unknown
1TM57H	[GEPR]	--	[R]	Plastidic glucose transporter 4 GN=At5g16150 OS=Arabidopsis thaliana (Mouse-ear cress) PE=1 SV=2	R	General function prediction only
LZP622	--	K05019|6.78473e-94|pvu:PHAVU_011G004300g|K05019 chloride channel, nucleotide-sensitive, 1A | (RefSeq) hypothetical protein	[P]	Chloride conductance regulatory protein ICln GN=At5g62290 OS=Arabidopsis thaliana (Mouse-ear cress) PE=2 SV=1	P	Inorganic ion transport and metabolism
734U7E	--	--	[D]	Protein MEI2-like 4 OS=Oryza sativa subsp. japonica (Rice) PE=2 SV=1	D	Cell cycle control, cell division, chromosome partitioning
GY6ZBB	--	--	--	--	R	General function prediction only
6V99EA	--	K09285|5.76313e-147|pvu:PHAVU_003G232600g|K09285 AP2-like factor, ANT lineage | (RefSeq) hypothetical protein	--	AP2-like ethylene-responsive transcription factor ANT GN=T28I19.30 OS=Arabidopsis thaliana (Mouse-ear cress) PE=1 SV=2	K	Transcription
40EGC8	[R]	K10624|0|pvu:PHAVU_003G222100g|K10624 E3 ubiquitin-protein ligase RBBP6 [EC:2.3.2.27] | (RefSeq) hypothetical protein	[O]	--	O	Posttranslational modification, protein turnover, chaperones
R3MF3M	--	--	--	--	S	Function unknown
QP0P3V	[Q]	K20771|0|gmx:100805689|K20771 carlactone C-19 oxidase [EC:1.14.-.-] | (RefSeq) cytochrome P450 711A1-like	[Q]	Cytochrome P450 711A1 OS=Arabidopsis thaliana (Mouse-ear cress) PE=2 SV=1	Q	Secondary metabolites biosynthesis, transport and catabolism
VYH6KR	[H]	K02492|0|gmx:100782247|K02492 glutamyl-tRNA reductase [EC:1.2.1.70] | (RefSeq) glutamyl-tRNA reductase 1, chloroplastic-like	--	Glutamyl-tRNA reductase 1, chloroplastic (Precursor) GN=HEMA1 OS=Cucumis sativus (Cucumber) PE=2 SV=1	H	Coenzyme transport and metabolism
Q6WAT8	--	--	--	--	S	Function unknown
LTXE73	--	--	--	--	S	Function unknown
DXT6EF	[Q]	--	[Q]	L-ascorbate oxidase homolog (Precursor) OS=Nicotiana tabacum (Common tobacco) PE=1 SV=1	Q	Secondary metabolites biosynthesis, transport and catabolism
7H2MWE	--	--	--	Probable acyl-[acyl-carrier-protein]--UDP-N-acetylglucosamine O-acyltransferase, mitochondrial (Precursor) GN=LPXA OS=Arabidopsis thaliana (Mouse-ear cress) PE=1 SV=1	G	Carbohydrate transport and metabolism
DR9VHI	--	--	[T]	--	T	Signal transduction mechanisms
D7QLLZ	--	--	--	Uncharacterized protein At1g15400 GN=At1g15400 OS=Arabidopsis thaliana (Mouse-ear cress) PE=1 SV=2	S	Function unknown
EUAM8L	[KL]	K11665|0|cam:101496432|K11665 DNA helicase INO80 [EC:3.6.4.12] | (RefSeq) DNA helicase INO80-like	[L]	DNA helicase INO80 GN=INO80 OS=Arabidopsis thaliana (Mouse-ear cress) PE=2 SV=2	R	General function prediction only
L56H08	--	--	--	Putative fasciclin-like arabinogalactan protein 20 GN=FLA20 OS=Arabidopsis thaliana (Mouse-ear cress) PE=3 SV=1	R	General function prediction only
SHST7E	--	--	--	Probable plastid-lipid-associated protein 7, chloroplastic (Precursor) GN=MYH9.3 OS=Arabidopsis thaliana (Mouse-ear cress) PE=2 SV=1	S	Function unknown
N5CJ77	--	--	--	Protein NSP-INTERACTING KINASE 1 (Precursor) GN=NIK1 OS=Arabidopsis thaliana (Mouse-ear cress) PE=1 SV=1	T	Signal transduction mechanisms
KD5YG3	[S]	--	[T]	Putative disease resistance RPP13-like protein 1 GN=RPPL1 OS=Arabidopsis thaliana (Mouse-ear cress) PE=3 SV=1	S	Function unknown
QX3B7H	[O]	K02731|1.38332e-157|pvu:PHAVU_003G264700g|K02731 20S proteasome subunit alpha 4 [EC:3.4.25.1] | (RefSeq) hypothetical protein	[O]	Proteasome subunit alpha type-7 GN=PAD1 OS=Cicer arietinum (Chickpea) PE=2 SV=1	O	Posttranslational modification, protein turnover, chaperones
P97MAN	--	--	[R]	Pentatricopeptide repeat-containing protein At1g59720, mitochondrial (Precursor) OS=Arabidopsis thaliana (Mouse-ear cress) PE=2 SV=2	R	General function prediction only
041DUX	--	--	--	--	R	General function prediction only
SU4MJW	--	K07199|1.04948e-83|gmx:100801399|K07199 5'-AMP-activated protein kinase, regulatory beta subunit | (RefSeq) SNF1-related protein kinase regulatory subunit beta-2-like	[G]	SNF1-related protein kinase regulatory subunit beta-2 GN=KINB2 OS=Arabidopsis thaliana (Mouse-ear cress) PE=1 SV=1	G	Carbohydrate transport and metabolism
Arachis_hypogaea_newGene_8187	--	--	[R]	Retrovirus-related Pol polyprotein from transposon RE1 OS=Arabidopsis thaliana OX=3702 GN=RE1 PE=2 SV=1	S	Function unknown
D83DPZ	--	--	--	--	R	General function prediction only
8AU40C	--	--	--	Serine/threonine-protein phosphatase 7 long form homolog GN=At1g48120 OS=Arabidopsis thaliana (Mouse-ear cress) PE=2 SV=1	R	General function prediction only
NTI4MN	[G]	--	[G]	--	G	Carbohydrate transport and metabolism
Arachis_hypogaea_newGene_21615	--	--	[L]	--	S	Function unknown
E5BCQS	--	--	[R]	Putative pentatricopeptide repeat-containing protein At3g15200 GN=At3g15200 OS=Arabidopsis thaliana (Mouse-ear cress) PE=3 SV=1	R	General function prediction only
1WQ6G8	[R]	K10752|0|csv:101222849|K10752 histone-binding protein RBBP4 | (RefSeq) WD-40 repeat-containing protein MSI1	[B]	WD-40 repeat-containing protein MSI1 GN=MSI1 OS=Solanum lycopersicum (Tomato) PE=2 SV=1	B	Chromatin structure and dynamics
UMW75A	[GEPR]	--	[R]	Monosaccharide-sensing protein 3 GN=MSSP3 OS=Arabidopsis thaliana (Mouse-ear cress) PE=2 SV=1	R	General function prediction only
2PB5ZC	--	--	[S]	--	S	Function unknown
PR10ES	--	--	[R]	Pentatricopeptide repeat-containing protein At1g12620 GN=At1g12620 OS=Arabidopsis thaliana (Mouse-ear cress) PE=2 SV=1	R	General function prediction only
PQZ31Q	--	--	--	--	--	--
HSI2D4	[C]	K18857|9.23792e-152|pper:PRUPE_ppa006426mg|K18857 alcohol dehydrogenase class-P [EC:1.1.1.1] | (RefSeq) hypothetical protein	[Q]	Alcohol dehydrogenase GN=ADH OS=Malus domestica (Apple) PE=2 SV=1	Q	Secondary metabolites biosynthesis, transport and catabolism
Arachis_hypogaea_newGene_23473	--	--	--	--	--	--
5IN5H0	[Z]	K10406|0|cam:101506062|K10406 kinesin family member C2/C3 | (RefSeq) kinesin-4-like	[Z]	Kinesin-4 GN=F2P16.12 OS=Arabidopsis thaliana (Mouse-ear cress) PE=1 SV=2	Z	Cytoskeleton
E6N1JB	--	--	--	--	--	--
ETD7FQ	--	K15901|2.26376e-106|gmx:100527714|K15901 EKC/KEOPS complex subunit CGI121/TPRKB | (RefSeq) uncharacterized LOC100527714	[S]	--	S	Function unknown
54SFA9	--	--	--	Uncharacterized protein ycf68 GN=ycf68-2 OS=Oryza sativa subsp. japonica (Rice) PE=3 SV=1	S	Function unknown
GPB067	[RTKL]	K13429|1.33682e-80|pvu:PHAVU_008G211100g|K13429 chitin elicitor receptor kinase 1 | (RefSeq) hypothetical protein	--	Chitin elicitor receptor kinase 1 (Precursor) GN=MIL23.20 OS=Arabidopsis thaliana (Mouse-ear cress) PE=1 SV=1	T	Signal transduction mechanisms
Arachis_hypogaea_newGene_2066	--	--	--	--	--	--
RHUE9Y	--	--	--	--	S	Function unknown
GD00VG	[DZ]	--	[S]	Ultraviolet-B receptor UVR8 GN=UVR8 OS=Arabidopsis thaliana (Mouse-ear cress) PE=1 SV=1	S	Function unknown
BN91E6	[T]	K00898|0|pvu:PHAVU_009G219900g|K00898 pyruvate dehydrogenase kinase 2/3/4 [EC:2.7.11.2] | (RefSeq) hypothetical protein	[T]	[Pyruvate dehydrogenase (acetyl-transferring)] kinase, mitochondrial OS=Arabidopsis thaliana (Mouse-ear cress) PE=1 SV=1	T	Signal transduction mechanisms
J1NXPM	[E]	K00261|0|pvu:PHAVU_003G225100g|K00261 glutamate dehydrogenase (NAD(P)+) [EC:1.4.1.3] | (RefSeq) hypothetical protein	[E]	Glutamate dehydrogenase A GN=GDHA OS=Nicotiana plumbaginifolia (Leadwort-leaved tobacco) PE=2 SV=1	E	Amino acid transport and metabolism
P9T58S	--	--	--	--	S	Function unknown
QTP6K9	--	--	--	--	S	Function unknown
4KS3J9	[T]	K14492|4.90744e-82|pvu:PHAVU_009G127000g|K14492 two-component response regulator ARR-A family | (RefSeq) hypothetical protein	[K]	Two-component response regulator ARR9 GN=F24I3.120 OS=Arabidopsis thaliana (Mouse-ear cress) PE=1 SV=1	K	Transcription
Arachis_hypogaea_newGene_2576	--	--	--	--	--	--
LA639H	[P]	--	[P]	Cation/H(+) antiporter 15 GN=CHX15 OS=Arabidopsis thaliana (Mouse-ear cress) PE=2 SV=1	P	Inorganic ion transport and metabolism
PZV35V	[R]	K04125|6.77894e-150|gmx:100789739|K04125 gibberellin 2-oxidase [EC:1.14.11.13] | (RefSeq) gibberellin 2-beta-dioxygenase-like	[QR]	Gibberellin 2-beta-dioxygenase GN=GA2OX1 OS=Phaseolus coccineus (Scarlet runner bean) PE=2 SV=1	Q	Secondary metabolites biosynthesis, transport and catabolism
K45R6C	--	K10400|1.83425e-118|gmx:100817801|K10400 kinesin family member 15 | (RefSeq) phragmoplast orienting kinesin-1	--	Phragmoplast orienting kinesin-1 GN=POK1 OS=Arabidopsis thaliana (Mouse-ear cress) PE=1 SV=1	Z	Cytoskeleton
50YMIU	--	--	[U]	Syntaxin-22 GN=MSD23.9 OS=Arabidopsis thaliana (Mouse-ear cress) PE=1 SV=1	U	Intracellular trafficking, secretion, and vesicular transport
QT2LTC	--	K18447|3.49611e-53|pvu:PHAVU_003G216900g|K18447 ADP-sugar diphosphatase [EC:3.6.1.21] | (RefSeq) hypothetical protein	[L]	Nudix hydrolase 14, chloroplastic (Precursor) GN=F16J13.50 OS=Arabidopsis thaliana (Mouse-ear cress) PE=1 SV=2	L	Replication, recombination and repair
LG4SFI	--	--	[S]	Probable magnesium transporter NIPA6 GN=At2g21120 OS=Arabidopsis thaliana (Mouse-ear cress) PE=2 SV=1	S	Function unknown
GBY9UZ	--	K10901|1.21234e-36|tcc:TCM_006933|K10901 bloom syndrome protein [EC:3.6.4.12] | (RefSeq) DNA helicase (RECQl4A) isoform 2	--	ATP-dependent DNA helicase Q-like 4A GN=At1g10930 OS=Arabidopsis thaliana (Mouse-ear cress) PE=2 SV=1	L	Replication, recombination and repair
ZLW3JE	[R]	K17681|0|pvu:PHAVU_005G044000g|K17681 ATPase family AAA domain-containing protein 3A/B | (RefSeq) hypothetical protein	[O]	26S protease regulatory subunit 6A homolog GN=TBP1 OS=Solanum lycopersicum (Tomato) PE=2 SV=1	O	Posttranslational modification, protein turnover, chaperones
LBMQ86	--	--	[R]	Pentatricopeptide repeat-containing protein At4g20770 GN=PCMP-E35 OS=Arabidopsis thaliana (Mouse-ear cress) PE=3 SV=2	R	General function prediction only
51Q8IW	[Q]	K10717|0|cam:101500158|K10717 cytokinin trans-hydroxylase | (RefSeq) cytokinin hydroxylase	[QI]	Cytokinin hydroxylase GN=CYP735A1 OS=Arabidopsis thaliana (Mouse-ear cress) PE=1 SV=1	Q	Secondary metabolites biosynthesis, transport and catabolism
CG3D8R	[C]	--	[C]	NADH-ubiquinone oxidoreductase chain 1 GN=ND1 OS=Citrullus lanatus (Watermelon) PE=2 SV=1	C	Energy production and conversion
6E9FUG	--	--	--	--	S	Function unknown
RADU3S	[L]	K12818|0|pvu:PHAVU_001G008600g|K12818 ATP-dependent RNA helicase DHX8/PRP22 [EC:3.6.4.13] | (RefSeq) hypothetical protein	[A]	Probable pre-mRNA-splicing factor ATP-dependent RNA helicase GN=At3g26560 OS=Arabidopsis thaliana (Mouse-ear cress) PE=1 SV=2	A	RNA processing and modification
TYKH4L	--	K15979|5.88863e-48|gmx:100794481|K15979 staphylococcal nuclease domain-containing protein 1 | (RefSeq) staphylococcal nuclease domain-containing protein 1-like	[K]	--	K	Transcription
2Z1PYU	[J]	K02899|8.04884e-98|cam:101489627|K02899 large subunit ribosomal protein L27 | (RefSeq) 50S ribosomal protein L27, chloroplastic-like	[J]	50S ribosomal protein L27, chloroplastic {ECO:0000255|HAMAP-Rule:MF_00539} OS=Phaeodactylum tricornutum (strain CCAP 1055/1) PE=3 SV=1	J	Translation, ribosomal structure and biogenesis
C8BUG5	--	--	--	FBD-associated F-box protein At5g56380 GN=At5g56380 OS=Arabidopsis thaliana (Mouse-ear cress) PE=2 SV=2	S	Function unknown
7B5I5W	--	--	[S]	U-box domain-containing protein 3 GN=PUB3 OS=Arabidopsis thaliana (Mouse-ear cress) PE=2 SV=2	S	Function unknown
6H1KJA	--	--	--	--	R	General function prediction only
W9J1TW	[HC]	K00326|7.20609e-170|gmx:100805390|K00326 cytochrome-b5 reductase [EC:1.6.2.2] | (RefSeq) NADH--cytochrome b5 reductase 1	[HC]	NADH--cytochrome b5 reductase 1 GN=MVA3.13 OS=Arabidopsis thaliana (Mouse-ear cress) PE=1 SV=1	CH	Energy production and conversion;; Coenzyme transport and metabolism
BS7E4V	[M]	--	--	Probable polygalacturonase OS=Vitis vinifera (Grape) PE=1 SV=1	R	General function prediction only
2WEY8Z	[RTKL]	--	[T]	Probable receptor-like protein kinase At1g80640 (Precursor) GN=At1g80640 OS=Arabidopsis thaliana (Mouse-ear cress) PE=2 SV=1	T	Signal transduction mechanisms
W16L9Q	[R]	--	--	--	T	Signal transduction mechanisms
Arachis_hypogaea_newGene_3242	--	--	--	--	--	--
DU4J1Y	[O]	K01338|5.53195e-32|pvu:PHAVU_003G2274000|K01338 ATP-dependent Lon protease [EC:3.4.21.53] | (RefSeq) hypothetical protein	[O]	Lon protease homolog 2, peroxisomal {ECO:0000255|HAMAP-Rule:MF_03121} OS=Spinacia oleracea (Spinach) PE=2 SV=2	O	Posttranslational modification, protein turnover, chaperones
97AHJW	--	--	[S]	--	S	Function unknown
2Q8IWK	--	K13103|0|gmx:100781621|K13103 tuftelin-interacting protein 11 | (RefSeq) septin and tuftelin-interacting protein 1 homolog 1-like	[A]	Septin and tuftelin-interacting protein 1 homolog 1 GN=STIPL1 OS=Arabidopsis thaliana (Mouse-ear cress) PE=2 SV=1	A	RNA processing and modification
VUCP6Z	--	--	--	--	--	--
EZ9WFK	[G]	--	[R]	Protein STRICTOSIDINE SYNTHASE-LIKE 3 {ECO:0000303|PubMed:10777701} (Precursor) OS=Arabidopsis thaliana (Mouse-ear cress) PE=2 SV=1	R	General function prediction only
5B6ZAR	--	K09264|2.59459e-100|gmx:100793681|K09264 MADS-box transcription factor, plant | (RefSeq) truncated transcription factor CAULIFLOWER D-like	[K]	MADS-box transcription factor 6 OS=Oryza sativa subsp. japonica (Rice) PE=1 SV=1	K	Transcription
82DJJY	--	--	[E]	Probable GABA transporter 2 GN=At5g41800 OS=Arabidopsis thaliana (Mouse-ear cress) PE=1 SV=1	E	Amino acid transport and metabolism
BK36SG	--	--	--	Allergen Ara h 1, clone P41B (Precursor) OS=Arachis hypogaea (Peanut) PE=1 SV=1	S	Function unknown
7T425B	--	--	--	Serine/threonine-protein phosphatase 7 long form homolog GN=At1g48120 OS=Arabidopsis thaliana (Mouse-ear cress) PE=2 SV=1	R	General function prediction only
5L1PLW	--	--	[I]	--	I	Lipid transport and metabolism
46SNUH	[T]	--	[R]	Serine/threonine-protein phosphatase BSL2 GN=BSL2 OS=Arabidopsis thaliana (Mouse-ear cress) PE=1 SV=2	T	Signal transduction mechanisms
PKM4A5	--	--	[R]	Pentatricopeptide repeat-containing protein At2g37230 GN=At2g37230 OS=Arabidopsis thaliana (Mouse-ear cress) PE=2 SV=1	R	General function prediction only
7M6M7I	[C]	--	--	Tetrahydrocannabinolic acid synthase (Precursor) OS=Cannabis sativa (Hemp) PE=1 SV=1	R	General function prediction only
Arachis_hypogaea_newGene_21019	--	--	--	F-box protein SKIP23 OS=Arabidopsis thaliana OX=3702 GN=SKIP23 PE=1 SV=1	--	--
QNV7JF	--	--	[R]	--	S	Function unknown
061J8H	--	K09285|1.67922e-41|tcc:TCM_040576|K09285 AP2-like factor, ANT lineage | (RefSeq) AP2 domain-containing transcription factor	--	AP2-like ethylene-responsive transcription factor PLT1 GN=MOE17.15 OS=Arabidopsis thaliana (Mouse-ear cress) PE=2 SV=1	K	Transcription
YR3A5K	--	--	[GM]	Galactomannan galactosyltransferase 1 GN=GMGT1 OS=Cyamopsis tetragonoloba (Guar) PE=1 SV=1	GM	Carbohydrate transport and metabolism;; Cell wall/membrane/envelope biogenesis
1H7P3M	[R]	K03249|1.13733e-173|cam:101511247|K03249 translation initiation factor 3 subunit F | (RefSeq) eukaryotic translation initiation factor 3 subunit F	[J]	Eukaryotic translation initiation factor 3 subunit F {ECO:0000255|HAMAP-Rule:MF_03005} GN=TIF3F1 OS=Arabidopsis thaliana (Mouse-ear cress) PE=1 SV=1	J	Translation, ribosomal structure and biogenesis
WPV7M7	--	K13447|5.06292e-35|gmx:100793600|K13447 respiratory burst oxidase [EC:1.6.3.- 1.11.1.-] | (RefSeq) respiratory burst oxidase homolog protein C-like	[PQ]	Respiratory burst oxidase homolog protein C GN=RBOHC OS=Solanum tuberosum (Potato) PE=1 SV=2	PQ	Inorganic ion transport and metabolism;; Secondary metabolites biosynthesis, transport and catabolism
5B3KQF	--	K01535|4.95109e-41|pvu:PHAVU_009G100900g|K01535 H+-transporting ATPase [EC:3.6.3.6] | (RefSeq) hypothetical protein	[P]	Plasma membrane ATPase GN=OSJNBa0071I13.11 OS=Oryza sativa subsp. japonica (Rice) PE=2 SV=1	P	Inorganic ion transport and metabolism
Arachis_hypogaea_newGene_235	--	--	--	--	--	--
Arachis_hypogaea_newGene_10739	--	--	--	--	S	Function unknown
K32A9U	[E]	K00928|2.03794e-48|gmx:100792482|K00928 aspartate kinase [EC:2.7.2.4] | (RefSeq) aspartokinase 1, chloroplastic-like	[E]	Aspartokinase 1, chloroplastic (Precursor) GN=T31B5.100 OS=Arabidopsis thaliana (Mouse-ear cress) PE=1 SV=1	E	Amino acid transport and metabolism
X2SP28	--	--	--	--	--	--
Arachis_hypogaea_newGene_12417	--	--	--	--	S	Function unknown
HX0PG6	--	--	--	--	--	--
21U9AI	[O]	--	--	Subtilase peptide GmSubPep (Precursor) GN=Glyma18g48580 OS=Glycine max (Soybean) PE=1 SV=3	O	Posttranslational modification, protein turnover, chaperones
G2HH9X	[K]	K09419|0|gmx:100798004|K09419 heat shock transcription factor, other eukaryote | (RefSeq) heat stress transcription factor A-4c-like	[K]	Heat stress transcription factor A-4a GN=F13C5.50 OS=Arabidopsis thaliana (Mouse-ear cress) PE=2 SV=1	K	Transcription
G7ZPIG	--	--	--	--	S	Function unknown
7ZZ76P	[E]	--	[E]	Amino-acid permease BAT1 homolog GN=OsJ_02547 OS=Oryza sativa subsp. japonica (Rice) PE=2 SV=1	E	Amino acid transport and metabolism
[truncated: 63,001 more rows]

## Sheet: Table S5
Table S5 Primer sequences used for RT-PCR
Gene names	Length of products	Forward primer (5'-3')	Reverse primer (5'-3')
1K8G8G	246	TCTTCCACCAGGATGAGACG	ACCCAGAGCGGTTATTGTGA
0Y92P4	316	TCAAGGGTATCTTATACC	GGGATATAAGGTTATGGG
4Y1607	353	CAGAGTCCAAAGACGCTTCC	CCAACCCTTCTTTCCATTCACAT
AQ6B1J	217	CATCCCCCAAGACCTCATCG	CCAGATGGACAAGTCACGCT
79B99S	308	GGGGCTAGAAAAAGAAGCACTA	TTGAGTTCACAACGGCTTGG
8F7PE4	319	GAAACCTTCCGTTTGCACCC	AGTGGACCAAGGTTGCTGTC
LEZ1PQ	282	ACATTGCTCCGGAGGTTCTG	TGCGGCAAGAGGAATTATCA
B1753N	272	CCACCGCAATCGGAAATGAT	GGTTGGACGGATCTCAAGCA
K0UY8K	361	TGTTGGTTCCGATCCTCTGC	GAGGACACAAGCACTGGACA
URN845	251	GATTCCTGAAGACCCTGAATGT	TTGCCCAGTGTTCCTTCACA
N3DIQ1	296	TATTACCTCAGGGACACGCCA	ATTCTCTGAGCTGGTGCTGG
QZN0LQ	216	GACTGCTCAGACTCTCGCTC	ACCTGGTCCAAGATTGCAGG

## Sheet: Table S6
Table S6 Differentially expressed genes between peanut varieties ZP06 and H8107
ID	ZP06 K-1	ZP06 K-2	ZP06 K-3	ZP06 S-1	ZP06 S-2	ZP06 S-3	H8107 K-1	H8107 K-2	H8107 K-3	H8107 S-1	H8107 S-2	H8107 S-3
0034KJ	18.1663	17.9759	18.0711	42.9185	32.1141	37.5163	12.9877	12.7216	12.8546	16.2478	14.2997	15.2737
005S9P	0	0	0	1.84909	1.9166	1.88285	0	0	0	0.126986	0.087827	0.107407
00AX0T	0	0	0	2.77712	1.65633	2.21672	0	0	0	0.998136	1.0596	1.02887
00B185	11.5656	11.2923	11.4289	4.14222	3.95078	4.0465	13.6993	13.5646	13.6319	4.77251	4.79948	4.78599
00DB5A	22.0683	30.7799	26.4241	10.4267	6.75903	8.59286	42.2125	60.4833	51.3479	5.40179	3.82061	4.6112
00E8H2	0	0	0	0.277883	0.123284	0.200583	0	0	0	0.506932	0.503197	0.505065
00I77L	1.60884	2.4368	2.02282	4.39249	2.71502	3.55376	2.14489	3.02357	2.58423	3.6323	3.11406	3.37318
00IH7J	2.22087	2.08199	2.15143	0.621906	0.540903	0.581404	2.11062	1.89497	2.00279	0.442774	0.547882	0.495328
00JV9G	14.4697	12.9518	13.7107	6.23298	5.89813	6.06556	19.5338	16.4958	18.0148	6.49174	5.53195	6.01185
00JXB8	3.95416	4.39624	4.1752	5.3851	7.64749	6.51629	3.32308	3.95392	3.6385	5.43186	5.95144	5.69165
00K3B7	5.78708	6.32191	6.05449	3.46129	2.20435	2.83282	5.82702	5.93449	5.88075	2.59426	2.38707	2.49067
00N95T	11.4561	17.7681	14.6121	3.50032	3.60104	3.55068	17.5879	14.4132	16.0006	4.02597	5.30166	4.66381
00QF5S	0	0	0	0.219691	0.149606	0.184648	0.007466	0.031392	0.019429	0.22957	0.15546	0.192515
00QPSW	11.4932	8.87116	10.1822	3.13219	4.7943	3.96324	5.11352	7.67283	6.39317	2.47253	4.58364	3.52809
00R4IN	2.46469	3.07807	2.77138	2.72679	2.56587	2.64633	1.64212	2.31382	1.97797	2.08951	1.44455	1.76703
00UVWE	4.22261	2.11499	3.1688	20.6388	17.7523	19.1956	6.31319	3.81447	5.06383	20.8792	17.1859	19.0325
00V3DL	1.9977	2.29293	2.14531	6.87851	5.73628	6.3074	2.10946	2.25236	2.18091	4.28541	5.2835	4.78445
00VL53	25.0472	34.1036	29.5754	12.5503	10.0515	11.3009	30.927	31.426	31.1765	9.00412	8.91443	8.95927
00VVAL	3.78707	1.33301	2.56004	1.1318	1.68769	1.40975	2.22517	1.15568	1.69043	1.65755	2.08161	1.86958
00X5DN	1.96001	1.50199	1.731	2.01227	1.68633	1.8493	2.99308	2.44853	2.7208	1.59323	1.75859	1.67591
00XFQD	2.63208	1.49745	2.06476	4.9989	5.74847	5.37369	4.15265	2.07581	3.11423	4.21779	4.58239	4.40009
00XS3D	49.8228	22.4846	36.1537	22.9686	20.4929	21.7308	40.8812	20.8311	30.8562	20.4982	17.7016	19.0999
00Z2SH	0.062451	0.056421	0.059436	0	0.15258	0.07629	0.128785	0.025766	0.0772755	0.019289	0.034922	0.0271055
00ZDTM	83.329	51.2832	67.3061	24.7913	25.9318	25.3616	45.5266	43.1919	44.3592	28.6637	25.3324	26.9981
01135Y	0	0.052894	0.026447	1.77532	0	0.887658	0.679436	0.788487	0.733962	0	0.222018	0.111009
012SKZ	9.92074	6.40131	8.16103	27.6811	31.5695	29.6253	15.7166	12.0002	13.8584	23.126	30.58	26.853
015YF3	0.028775	1.05	0.539385	1.00151	1.52006	1.26078	0.922984	0	0.461492	0.513403	0.030612	0.272008
016HCI	143.709	127.816	135.762	24.7897	39.1106	31.9502	149.49	140.736	145.113	25.2717	25.3282	25.2999
019HRU	0.213244	0.053418	0.133331	0.553566	0.342989	0.448277	0.421019	0.356921	0.38897	0.925724	0.525891	0.725808
019LBF	0	0	0	0.28393	0.109208	0.196569	0	0	0	0.390681	0.33187	0.361276
01BY0R	3.50845	2.38353	2.94599	0.982119	0.534417	0.758268	23.9273	18.0916	21.0094	0.284577	0.44478	0.364679
01D1MQ	3.44854	5.13172	4.29013	2.718	1.89373	2.30586	5.83098	4.28283	5.0569	2.35105	2.76271	2.55688
01D2LU	8.71284	12.2238	10.4683	8.93992	6.84754	7.89373	6.16422	5.80895	5.98659	5.08598	5.66703	5.3765
01D3A3	2.95323	2.71426	2.83375	1.41451	0.808962	1.11174	3.77405	4.60194	4.18799	0.88012	0.595138	0.737629
01DT97	4.62157	5.50204	5.0618	2.67752	1.9765	2.32701	7.64456	5.10368	6.37412	3.98979	3.59991	3.79485
01HJP6	2.57248	3.22278	2.89763	3.89239	3.82644	3.85942	2.08944	2.41964	2.25454	3.20737	4.32453	3.76595
01LY89	7.1482	7.25671	7.20245	9.57763	7.40208	8.48986	6.6719	4.31195	5.49193	7.3917	8.73576	8.06373
01M4JQ	1.54531	1.38482	1.46507	2.7321	2.24499	2.48854	1.93154	1.63335	1.78244	2.87549	3.62222	3.24886
01NQBU	36.3959	19.1718	27.7838	112.542	147.87	130.206	16.6286	12.8684	14.7485	100.567	117.969	109.268
01QGAU	0.233993	0.175258	0.204625	2.80375	2.95047	2.87711	0.630299	0.414817	0.522558	1.17755	1.6896	1.43358
01RJGJ	2.6053	3.97594	3.29062	11.1922	7.41764	9.30494	5.20973	5.01911	5.11442	6.59479	6.87716	6.73597
01RPY8	10.6159	10.6208	10.6183	2.61813	3.00272	2.81042	11.8526	10.8131	11.3329	4.44691	6.1208	5.28385
01TYUM	2.09059	2.23087	2.16073	6.33078	4.98745	5.65911	3.81442	3.73021	3.77232	5.26606	4.41976	4.84291
01WB0T	10.9927	15.8984	13.4456	6.74403	6.0664	6.40521	17.3422	17.3308	17.3365	13.8269	5.59711	9.71202
01XFNB	2.17375	2.27971	2.22673	2.43351	1.95964	2.19658	1.89055	1.48207	1.68631	1.71858	2.06904	1.89381
024UA3	8.00554	11.6269	9.8162	13.0101	10.0474	11.5287	5.20629	5.11089	5.15859	15.1636	14.7492	14.9564
0270XD	1.59674	1.6874	1.64207	1.13127	1.18923	1.16025	2.10371	1.582	1.84285	0.615103	1.30652	0.96081
027AMB	0.93516	1.3909	1.16303	2.84888	2.09161	2.47024	2.35342	2.92205	2.63773	2.38681	2.5276	2.4572
029YN0	6.34064	10.166	8.2533	3.437	2.12963	2.78332	9.74896	12.2154	10.9822	2.11624	2.07655	2.09639
02BV2A	1.15593	1.06194	1.10894	0.148245	0.107652	0.127948	0.986028	0.879503	0.932766	0.207177	0.166029	0.186603
02ERGG	0.495358	0.811227	0.653293	0.092016	0	0.046008	0.467827	0.41954	0.443684	0	0.075234	0.037617
02FBPF	0.145876	0.188372	0.167124	1.80189	2.95304	2.37746	0.217501	0.220176	0.218838	1.49945	0.962222	1.23084
02FJ5F	2.6041	2.01781	2.31095	0	0.022354	0.011177	0	0.73548	0.36774	0	1.19211	0.596053
02IZMF	9.55299	9.57645	9.56472	0.073583	0.615452	0.344517	10.2483	10.6288	10.4386	0.381044	0.625904	0.503474
02J1VT	368.897	208.648	288.773	191.349	316.847	254.098	255.656	195.404	225.53	291.072	411.328	351.2
02L9SB	5.41495	7.75852	6.58673	15.0791	14.7157	14.8974	1.21316	1.19531	1.20424	8.7325	10.2007	9.46662
02QUD8	3.60125	2.93903	3.27014	0.667829	1.51421	1.09102	1.93903	1.92844	1.93374	0.781091	0.554696	0.667894
02RLW9	0.88979	0.527557	0.708673	0.309415	0.293043	0.301229	0.862058	1.07272	0.967388	0.399673	0.178057	0.288865
02S8F1	7.11801	4.61808	5.86805	4.9968	4.68543	4.84111	7.44315	4.70816	6.07566	9.64538	8.0793	8.86234
02TVGL	1.51573	1.78185	1.64879	0.551351	0.359763	0.455557	1.26607	1.64064	1.45335	0.384263	0.541503	0.462883
02UTLC	3.83196	27.4201	15.626	0.056494	0.440994	0.248744	37.5516	28.4901	33.0208	0.061145	0.177827	0.119486
02UU0S	9.86408	21.057	15.4605	13.1013	14.1332	13.6172	21.3053	25.9466	23.6259	11.005	13.0305	12.0177
02VXE5	17.7363	24.626	21.1812	4.53366	4.00859	4.27112	26.362	30.7874	28.5747	2.63365	2.287	2.46032
02WUD4	0.067222	0.040057	0.0536395	2.02957	1.71609	1.87283	0.232928	0.038445	0.135686	1.37228	1.06554	1.21891
02XPQ8	0	0	0	6.57938	6.65784	6.61861	0	0	0	7.3316	7.22164	7.27662
030G1Q	3.14872	2.26753	2.70812	2.78873	3.1017	2.94522	3.72466	2.56605	3.14536	4.31376	3.56805	3.9409
03382U	28.0113	48.2883	38.1498	11.0789	12.2469	11.6629	46.9762	47.3279	47.1521	10.3095	12.4083	11.3589
033Y78	28.6415	30.3423	29.4919	20.9211	18.4322	19.6767	39.051	31.1011	35.0761	16.5147	17.3773	16.946
037YNN	2.039	2.45827	2.24864	1.22043	0.55633	0.888382	2.49831	3.35751	2.92791	0.26343	0.638458	0.450944
0383SP	0	0	0	4.41875	7.28615	5.85245	0	0	0	5.26358	6.07158	5.66758
039T1C	1.45159	1.42268	1.43714	1.47903	1.22248	1.35076	0.728477	0.764755	0.746616	1.33244	1.2943	1.31337
039TZW	19.5343	25.3922	22.4632	27.9747	29.3047	28.6397	23.6831	21.9501	22.8166	25.8292	27.0504	26.4398
03A2T4	4.89808	6.10036	5.49922	9.0698	10.0543	9.56206	10.0594	13.2208	11.6401	12.3148	15.1579	13.7363
03CHBD	0.327897	0.917554	0.622726	5.7249	5.35318	5.53904	0.968209	1.30381	1.13601	8.79953	5.7694	7.28447
03DKLN	1.87336	1.69481	1.78408	0.657916	1.02794	0.842928	2.47673	1.38027	1.9285	0.890086	0.724735	0.807411
03ENNJ	0	0	0	14.9503	20.61	17.7802	0	13.1313	6.56564	0	12.1499	6.07496
03EXEF	0.978108	1.16576	1.07193	4.37145	2.42374	3.39759	2.10343	3.25635	2.67989	2.15529	1.73653	1.94591
03F5C5	0.028828	0	0.014414	0.104773	0.204592	0.154683	0	0	0	0.063275	0.022361	0.042818
03HQ0D	1.90027	2.90709	2.40368	4.96516	3.47851	4.22183	2.32126	2.51272	2.41699	3.83039	4.17379	4.00209
03I27S	1.67509	3.69888	2.68698	1.1386	0.56006	0.84933	3.47812	3.93249	3.7053	0.471217	0.561623	0.51642
03IQ9F	0.052059	0.118993	0.085526	4.39324	3.01281	3.70303	0.079542	0.094574	0.087058	5.93922	6.39306	6.16614
03K4CT	2.31129	4.94157	3.62643	0.445973	0.34406	0.395016	4.27582	4.082	4.17891	0.275008	0.286132	0.28057
03KRNB	2.07705	2.23701	2.15703	2.19272	2.25328	2.223	1.06787	0.969995	1.01893	1.18009	0.838848	1.00947
03LME3	1.56837	1.43088	1.49962	2.5458	3.17094	2.85837	1.46573	1.23362	1.34967	1.95239	2.59709	2.27474
03MBRC	1.59114	2.07929	1.83521	5.7311	8.40635	7.06873	1.46844	3.08373	2.27609	3.29621	8.08422	5.69022
03NJDX	1.42304	1.10662	1.26483	4.74305	5.36961	5.05633	1.05668	1.61574	1.33621	3.34022	3.33755	3.33889
03P8S0	0.171405	0.442534	0.30697	0.281805	0.395447	0.338626	0.266485	0.090026	0.178256	0.153052	0.190522	0.171787
03Q5EX	6.79708	0.552615	3.67485	3.53675	4.51844	4.0276	1.02714	7.23235	4.12974	0.534839	2.49135	1.51309
03Q7VJ	0.363593	0.500245	0.431919	0.717409	0.492317	0.604863	0.16414	0.199719	0.181929	0.239515	0.2123	0.225908
03QWZ4	3.72095	1.57423	2.64759	16.409	16.8247	16.6168	2.85676	2.49133	2.67404	20.902	22.51	21.706
03T58Y	0.091216	0.281836	0.186526	2.63203	4.24323	3.43763	0.195704	0.366254	0.280979	4.18406	2.79086	3.48746
03VPIQ	125.112	144.755	134.934	127.232	133.458	130.345	137.897	143.764	140.83	109.129	116.325	112.727
03VRI3	86.2235	53.5689	69.8962	27.1922	27.2219	27.207	54.0794	44.5735	49.3264	24.672	30.3886	27.5303
03WWG0	0.785311	2.04939	1.41735	4.33094	3.43837	3.88465	5.1711	6.11308	5.64209	3.04072	1.7582	2.39946
03ZR4A	18.9228	15.6655	17.2942	7.47029	5.79293	6.63161	19.4145	10.8564	15.1354	7.6475	8.48127	8.06438
040H4U	4.65095	6.22643	5.43869	6.32491	5.59898	5.96195	6.9739	6.77607	6.87498	5.27257	5.74089	5.50673
040HS9	87.1603	162.011	124.585	7.77384	13.8237	10.7988	127.878	129.962	128.92	11.5905	13.5148	12.5527
045PL1	22.8694	20.0259	21.4476	4.47467	4.4437	4.45919	17.9162	20.6429	19.2796	3.42473	4.42444	3.92458
046I3L	1.74971	2.37217	2.06094	5.6149	4.78531	5.2001	2.22387	2.52143	2.37265	4.795	4.82239	4.80869
048XCA	0.143723	0.331536	0.237629	0.695074	0.558696	0.626885	0.10757	0.983331	0.54545	0.380394	0.504858	0.442626
04ACRJ	1.45397	0.833237	1.1436	1.20935	2.5399	1.87462	1.21189	1.49455	1.35322	1.16057	1.37051	1.26554
04AI4E	11.7337	6.45555	9.09464	1.84686	5.19574	3.5213	4.20941	2.81717	3.51329	1.99398	1.35322	1.6736
04BWFM	0.415721	1.22448	0.820101	5.43714	3.41779	4.42746	1.56285	2.10593	1.83439	3.15781	2.9415	3.04966
04C23Q	0.893951	3.23344	2.0637	0.329397	0.10226	0.215829	1.13664	2.25881	1.69772	1.18547	1.05388	1.11967
04DKNA	1.85216	5.25644	3.5543	0.537212	2.16065	1.34893	5.98499	6.13257	6.05878	0.330371	0.387231	0.358801
04F84Q	0.144259	0.374891	0.259575	0.078889	0.197312	0.1381	1.09325	0.470652	0.781949	0.049906	0.032625	0.0412655
04G3W2	5.59512	4.86794	5.23153	6.46752	6.80351	6.63552	3.49628	2.96274	3.22951	4.33783	5.22952	4.78367
04GDI5	0.119342	0.24666	0.183001	1.95001	1.41423	1.68212	0.265064	0.218618	0.241841	1.55453	1.39078	1.47266
04HISF	5.45419	7.57817	6.51618	5.66506	4.90543	5.28524	7.95395	6.28263	7.11829	5.31811	6.57675	5.94743
04J95Q	1.82884	1.67657	1.75271	1.91207	1.36127	1.63667	1.65963	2.39741	2.02852	1.07611	1.71645	1.39628
04JW1L	1.71581	2.80181	2.25881	0.641517	0.500843	0.57118	2.67202	4.15125	3.41164	0.486194	0.463721	0.474957
04MME8	2.13753	1.54499	1.84126	1.12877	0.388141	0.758454	0.99143	1.71989	1.35566	1.60112	1.59477	1.59794
04NGUW	52.2633	60.8684	56.5659	92.0686	90.7406	91.4046	79.037	77.471	78.254	85.6276	86.9635	86.2956
04Q2AE	41.8822	68.0302	54.9562	69.0129	87.2799	78.1464	57.9254	69.4551	63.6903	56.0619	75.7406	65.9013
04V0U4	1.12878	0.51814	0.823462	0.814313	0.910054	0.862183	0.226731	0.154062	0.190396	0.780901	0.964636	0.872768
04VE6P	0.85744	1.44794	1.15269	2.0425	2.53432	2.28841	1.39525	1.44221	1.41873	1.84147	1.85676	1.84912
04YHM3	0.352556	0.035345	0.19395	0.776734	2.58476	1.68075	0.143805	0.282924	0.213365	0.971306	0.637243	0.804275
04ZIEQ	0.087076	0.164931	0.126003	1.37477	1.47294	1.42385	0.136507	0.278134	0.20732	1.08868	1.0041	1.04639
050RSH	1.11534	0	0.557669	0.168905	0.681955	0.42543	0.219588	0	0.109794	0.331194	0	0.165597
051FW7	1.01928	0.785417	0.902347	6.59762	4.68722	5.64242	1.38209	0.39438	0.888236	5.63575	3.68965	4.6627
051ZG9	21.8799	6.07137	13.9756	7.82988	8.33281	8.08135	7.87105	5.87979	6.87542	11.0029	7.3034	9.15315
0525TE	1.96119	1.59349	1.77734	1.22493	1.10607	1.1655	2.30097	1.24631	1.77364	0.568627	1.00369	0.786157
052ZN8	0.271072	0.115627	0.19335	1.48596	3.91804	2.702	0.238546	0.288012	0.263279	1.16302	1.67661	1.41982
0534HL	0.026502	0.293782	0.160142	1.14218	0.845194	0.993685	0.060932	0.149046	0.104989	0.774119	0.593636	0.683878
054DCV	5.5966	5.81576	5.70618	4.56735	4.1532	4.36027	7.37404	6.98345	7.17875	3.7263	4.01334	3.86982
055A0M	0.218264	0.325038	0.271651	0.307337	1.05457	0.680952	0.602674	0.288642	0.445658	0.280195	0.269362	0.274778
056HEM	0.522261	0.795127	0.658694	0.054665	0.129829	0.092247	0.587821	0.624535	0.606178	0.135824	0.042429	0.0891265
0571R5	2.82137	6.28035	4.55086	11.107	7.04193	9.07447	6.02673	5.32723	5.67698	5.04351	6.49829	5.7709
05783X	5.12458	3.68021	4.4024	5.31363	4.24351	4.77857	2.94572	2.73896	2.84234	5.04226	5.74517	5.39371
059HR6	1.32404	1.5403	1.43217	0.666681	0.630607	0.648644	2.15932	3.49638	2.82785	0.762327	0.757937	0.760132
05A8K1	5.42269	5.84626	5.63447	16.3532	20.2824	18.3178	14.3195	16.2386	15.279	15.3569	10.1479	12.7524
05C3SW	0.707271	0.528502	0.617887	1.73224	3.03142	2.38183	1.09644	0.961727	1.02908	3.30252	3.77042	3.53647
05E95R	4.50722	8.07655	6.29188	4.00815	2.26064	3.13439	31.4201	35.0868	33.2534	1.8665	1.44043	1.65346
05IDCI	7.22086	9.1004	8.16063	5.48327	4.78084	5.13205	6.52481	6.15823	6.34152	4.08317	4.55864	4.3209
05JXYY	0.881309	2.50596	1.69363	2.47283	2.19591	2.33437	2.49014	2.62698	2.55856	1.74557	2.1058	1.92568
05MAMP	1.16685	0.868882	1.01786	3.92384	3.4001	3.66197	2.10536	1.60656	1.85596	2.49608	3.91331	3.2047
05MEX4	0.175004	0.046628	0.110816	3.46404	3.17719	3.32061	0.455874	1.87403	1.16495	1.86532	1.45352	1.65942
05MP60	1.02715	1.33988	1.18352	0.054639	0.105014	0.0798265	0.914877	0.651893	0.783385	0.027219	0.032554	0.0298865
05N2IU	0.992456	1.12889	1.06067	2.16165	2.25061	2.20613	0.907313	1.8128	1.36005	1.75819	1.64487	1.70153
05P1IU	17.0881	32.1917	24.6399	19.9867	11.5632	15.7749	37.9385	31.7848	34.8617	9.37326	9.91336	9.64331
05RG55	0	0.013	0.0065	19.2304	18.6854	18.9579	0	0	0	31.5495	30.7764	31.163
05S43U	0	0	0	2.69432	5.29233	3.99333	0	0	0	3.2434	3.42105	3.33223
05THYH	0	0	0	2.82287	3.54643	3.18465	0	0	0	3.13014	2.9014	3.01577
05U4MR	7.70163	5.7669	6.73426	1.96067	2.04877	2.00472	6.64667	5.29102	5.96884	1.9223	3.19429	2.55829
05X33F	72.0872	67.6579	69.8725	22.2105	27.9972	25.1038	34.1355	40.1941	37.1648	19.9921	28.7374	24.3647
05XESX	22.0574	0	11.0287	0	11.088	5.54398	0	17.6083	8.80414	0	10.9106	5.45531
05XRSU	1.72283	1.93215	1.82749	0.799904	1.25564	1.02777	1.41561	0.94182	1.17872	1.44842	1.47467	1.46155
05YYMQ	2.85911	1.30361	2.08136	1.30976	12.502	6.9059	1.70693	2.15138	1.92915	1.03411	1.3639	1.199
05Z6FK	2.44706	2.64108	2.54407	8.08169	7.25244	7.66707	5.16927	6.05083	5.61005	2.83358	7.14749	4.99053
068WTC	27.3078	26.2052	26.7565	26.4328	28.7962	27.6145	47.1921	31.4994	39.3458	22.6431	20.2542	21.4486
068WZH	0.595072	1.05824	0.826654	3.49268	3.54825	3.52046	1.63281	1.91069	1.77175	2.15151	2.93043	2.54097
0692WS	2.85609	2.25893	2.55751	3.1843	2.63759	2.91095	3.55288	3.08261	3.31775	3.18696	2.76785	2.97741
069QKB	0.322656	0.644488	0.483572	0.929235	0.961197	0.945216	1.47089	1.81003	1.64046	0.615555	1.08125	0.848403
069RBA	8.06427	8.55638	8.31033	15.0694	13.6987	14.384	11.6962	9.75046	10.7233	13.5393	14.787	14.1631
06A0YN	2.38129	4.40656	3.39393	10.8639	10.0423	10.4531	4.71508	4.75112	4.7331	8.88206	10.1192	9.50062
06ADV2	0.344819	1.93989	1.14236	0.131866	0.059132	0.095499	0.924823	1.56058	1.2427	0.13353	0	0.066765
06AUCQ	0	0	0	1.42448	1.05458	1.23953	0	0	0	1.79122	1.11056	1.45089
06CD8W	1.48892	1.13841	1.31367	0.088146	0.214426	0.151286	0.42338	0.17399	0.298685	0.197298	0.376694	0.286996
06CHHF	0.675868	2.43133	1.5536	0.083276	0.366913	0.225095	1.47196	1.56643	1.51919	0.13171	0.165845	0.148778
06EJ88	10.4072	22.456	16.4316	1.79239	2.0132	1.9028	4.96281	15.0768	10.0198	2.39091	4.44384	3.41738
06HJR7	1.48097	1.51353	1.49725	1.01253	1.61178	1.31215	1.2683	1.05887	1.16358	0.62514	1.23047	0.927808
06HQ5Q	0.197945	0.736939	0.467442	2.89799	2.20745	2.55272	1.01244	1.77921	1.39582	1.69993	1.51921	1.60957
06HR6X	1.50659	2.11095	1.80877	4.64759	4.66246	4.65502	2.37469	2.59282	2.48375	3.43603	3.83433	3.63518
06HSAJ	11.2416	0.551706	5.89664	0.096207	0.692708	0.394458	0.205728	0.044343	0.125035	0.04992	0.812578	0.431249
06HUX3	0.834701	0.890104	0.862402	2.08691	2.10973	2.09832	1.67127	1.37185	1.52156	2.23321	2.15348	2.19335
06I2Y2	0.150184	0.297179	0.223682	2.23722	1.83843	2.03782	0.262466	0.425932	0.344199	0.718817	0.855114	0.786965
06IH0R	1.1471	1.5388	1.34295	0.441741	0.076337	0.259039	0.06964	0.450007	0.259823	0.183135	0.484676	0.333906
06ILPZ	4.06154	5.91625	4.9889	5.00983	5.76676	5.3883	3.81495	4.64033	4.22764	3.16353	2.28007	2.7218
06L84B	1.90413	1.63081	1.76747	1.62926	1.25844	1.44385	1.91722	1.4537	1.68546	1.21964	1.62301	1.42132
06MJS5	0	0	0	3.49729	3.49692	3.4971	0	0	0	0.881717	0.297456	0.589587
06MV4V	0.942332	0.319637	0.630984	1.16459	1.71275	1.43867	0.906677	0.794075	0.850376	0.777772	0.981208	0.87949
06NKS3	0.974788	0.843532	0.90916	0.420494	0.549853	0.485173	0.828911	0.891177	0.860044	0.257855	0.445618	0.351737
06P6RC	0.255108	0.32099	0.288049	1.82923	1.69332	1.76128	0.906867	2.25319	1.58003	1.62897	1.75454	1.69176
06QP13	1.24575	0.24033	0.743039	8.8537	15.0011	11.9274	3.88978	1.56766	2.72872	13.0813	10.2387	11.66
06RI6S	13.4139	5.45033	9.43211	5.18057	6.32045	5.75051	5.19968	2.01083	3.60525	15.4192	12.7871	14.1031
06T2K2	5.51779	8.4646	6.9912	4.17111	3.19026	3.68068	4.74376	3.44982	4.09679	1.67538	2.59772	2.13655
06T4QA	0.009763	0.028284	0.0190235	0	0	0	0.04807	0.061967	0.0550185	0.065444	0.024625	0.0450345
06ULD3	0.08413	0.031677	0.0579035	5.10156	2.81359	3.95758	0.091458	0.342931	0.217195	3.21321	3.79712	3.50517
06VYCT	3.03025	4.32821	3.67923	0.729221	0.345436	0.537328	3.40988	4.78019	4.09504	1.18946	0.77056	0.98001
06Z89H	0.946167	4.81473	2.88045	0.664241	0.530818	0.59753	1.1164	3.33141	2.2239	0.296473	0.260121	0.278297
06ZF6Z	18.9747	52.0295	35.5021	13.1504	8.83263	10.9915	54.611	52.2562	53.4336	9.86948	13.5776	11.7236
0707WP	6.40118	5.45842	5.9298	4.36322	4.22629	4.29475	5.76694	6.88425	6.3256	4.21195	3.34655	3.77925
07091Z	2.77995	4.91226	3.8461	1.96417	3.58048	2.77232	8.491	7.32647	7.90873	2.4153	2.80616	2.61073
070EBZ	44.0955	18.5523	31.3239	57.0857	55.6128	56.3493	19.8143	12.942	16.3781	25.9626	39.5155	32.7391
071IAB	0.271508	0.524752	0.39813	0.061875	0.0949	0.0783875	0.922944	0.797928	0.860436	0.10176	0.019133	0.0604465
072AWD	0.459118	0.441686	0.450402	1.86712	1.67106	1.76909	0.82475	0.831037	0.827893	1.43718	1.51453	1.47585
072NVT	0	0	0	1.40689	0.962628	1.18476	0.012824	0	0.006412	1.17884	0.801865	0.990354
075A5E	0.065094	0.116992	0.091043	2.89048	2.77429	2.83239	0.083835	0.054002	0.0689185	2.662	2.77335	2.71767
076XKT	23.0289	21.4895	22.2592	0.500928	0.280055	0.390491	15.9201	14.812	15.366	1.39635	0.752345	1.07435
077VAZ	0.503889	0.080708	0.292299	0.042865	0	0.0214325	0.313216	0.139838	0.226527	0.05484	0.071219	0.0630295
078CEZ	0.956423	0.739782	0.848102	1.63028	1.29351	1.46189	1.07006	1.43297	1.25151	0.529318	0.542295	0.535806
07DPKN	0	0	0	3.8538	2.98608	3.41994	0	0	0	2.1849	2.24032	2.21261
07EMGU	1.07131	0.390431	0.730869	1.52888	1.56965	1.54926	0.58064	0.302299	0.44147	0.876698	1.2721	1.0744
07HD95	0.179328	0.70415	0.441739	0.128927	0.224965	0.176946	0.387228	0.479747	0.433488	0	0	0
07J3HR	7.67644	9.44533	8.56088	21.1525	17.8169	19.4847	11.8108	10.6918	11.2513	17.7808	18.9639	18.3723
07JFIQ	0.71312	0.583277	0.648199	0.60354	0.633356	0.618448	0	0.918721	0.459361	0.141023	0.25395	0.197487
07KL3U	0.327795	0.248699	0.288247	0.435331	0.632027	0.533679	0.165369	0.327735	0.246552	0.33239	0.504963	0.418677
07Q55L	5.86429	8.48216	7.17322	13.2209	14.851	14.0359	6.3128	5.56003	5.93642	11.9896	11.4782	11.7339
07RE6Z	0.32957	0.462348	0.395959	0.179521	0.300321	0.239921	0.404585	0.295675	0.35013	0.278218	0.427526	0.352872
07RNNT	42.0362	73.2131	57.6247	67.7939	54.3022	61.048	76.152	73.8009	74.9764	55.0978	48.13	51.6139
07S39J	0.512177	0.34142	0.426799	0.041628	0.076577	0.0591025	0.364207	0.249101	0.306654	0.061935	0.029764	0.0458495
07T9WF	0.772667	0.601235	0.686951	1.71078	1.50299	1.60689	0.890072	0.89603	0.893051	1.49197	2.44158	1.96677
07YELL	7.52186	11.9128	9.71734	4.96917	4.74818	4.85868	25.4065	22.7663	24.0864	3.55277	3.60085	3.57681
07YFUR	0	0	0	0	0.204982	0.102491	0	0	0	0.073184	0	0.036592
08076P	2.91227	2.71302	2.81264	8.40548	8.29229	8.34888	3.66589	3.39512	3.5305	6.00957	6.94687	6.47822
081SLL	0.505148	1.04406	0.774606	5.93686	4.17994	5.0584	2.95849	5.20744	4.08296	3.52149	3.2066	3.36404
0825KH	6.73104	6.56479	6.64791	1.66864	1.12792	1.39828	6.27486	6.5306	6.40273	1.2452	1.27585	1.26053
08738Y	0	0	0	1.51324	1.39245	1.45285	0	0	0	0.516915	0.542105	0.52951
087C8T	4.93759	4.16917	4.55338	2.73628	2.54347	2.63988	4.4168	4.54191	4.47936	4.12236	1.66957	2.89596
08BDP4	0.330856	2.34635	1.3386	0	0.337936	0.168968	0.335042	1.3395	0.837271	0.641452	0.862256	0.751854
08CHDU	2.81258	1.06827	1.94043	8.04529	9.62249	8.83389	0.966168	0.64189	0.804029	8.92626	11.2033	10.0648
08G0EU	3.24828	1.77939	2.51384	2.26231	3.24145	2.75188	3.71651	1.76915	2.74283	1.61062	2.54618	2.0784
08H2K0	0.597314	1.12066	0.858989	1.2101	0.812625	1.01136	8.54152	3.02416	5.78284	0.802663	0.42738	0.615021
08HL65	1.0956	1.47666	1.28613	1.79669	2.23742	2.01706	2.13705	3.72037	2.9287	0.819716	1.50113	1.16042
08IJVF	3.04505	4.26691	3.65598	2.53483	2.36644	2.45063	6.95145	9.23617	8.09381	1.80046	2.01492	1.90769
08JA7Z	5.55068	5.80783	5.67926	2.92498	2.65424	2.78961	5.48996	6.15205	5.82101	1.87736	2.67097	2.27417
08LC4Y	0.378246	0.557117	0.467682	0.132206	0.031641	0.0819235	1.02652	1.15072	1.08862	0.060975	0.071005	0.06599
08LKRL	0.637646	2.97226	1.80495	0	0	0	0.477177	0	0.238589	1.26459	1.61416	1.43938
08P6PE	0	0	0	11.7777	8.47105	10.1244	0	0	0	13.9425	6.58482	10.2636
08SQ5V	1.34398	4.56444	2.95421	1.50483	1.2845	1.39466	6.89563	5.49932	6.19748	1.48704	1.37366	1.43035
08TZJZ	0.888195	3.16818	2.02819	0.076348	0.084412	0.08038	2.729	2.95078	2.83989	0.070126	0.062513	0.0663195
08UNPH	25.3738	29.1841	27.2789	16.4707	16.8254	16.6481	10.3504	8.65379	9.50209	12.904	19.9477	16.4259
08V5V4	1.95278	2.80578	2.37928	1.32613	1.25068	1.28841	4.30721	3.71908	4.01314	1.58254	1.38214	1.48234
091A4A	27.2472	32.4252	29.8362	14.4341	12.8145	13.6243	44.9444	43.4181	44.1813	13.0418	6.92613	9.98394
091D1Z	0	0	0	1.29019	1.97473	1.63246	0	0	0	1.45902	2.16035	1.80969
091ESP	0	0	0	0	0	0	0	0	0	0	0	0
091QIK	0.092222	0.090223	0.0912225	1.64516	1.53107	1.58812	0.286796	0.056214	0.171505	1.0479	1.31894	1.18342
093KP0	7.35707	8.91518	8.13613	9.2689	11.6612	10.4651	9.76868	5.92514	7.84691	10.6568	11.0506	10.8537
095TGF	12.3191	9.01195	10.6655	5.65478	4.35206	5.00342	10.3116	7.21137	8.76147	6.72402	4.9321	5.82806
095X5J	4.76634	7.47263	6.11948	5.19538	4.26835	4.73186	7.50625	7.11096	7.30861	4.10004	3.88525	3.99264
09736N	0.21901	0.488342	0.353676	3.51948	1.59926	2.55937	0.893779	2.55385	1.72382	1.92923	2.15168	2.04046
098P1D	0.431198	0	0.215599	0	0	0	0.375455	0.5048	0.440128	0.004804	0.296439	0.150621
0990KC	11.1043	7.62227	9.36329	7.53118	6.46311	6.99715	8.48451	6.1478	7.31616	9.51571	9.44329	9.4795
09A9GY	2.33505	14.2176	8.27631	3.28193	3.03674	3.15933	1.75822	1.90837	1.83329	1.52418	14.7418	8.133
09CI3V	0.764241	1.05192	0.908081	0.908492	3.52816	2.21833	0.688811	0.185886	0.437348	1.01021	1.0066	1.0084
09DD91	6.96099	33.02	19.9905	13.494	8.43641	10.9652	38.7319	35.8086	37.2702	8.85885	12.9597	10.9093
09EZ08	3.32863	10.9009	7.11475	0.585646	0.613594	0.59962	4.78282	5.95366	5.36824	0.496136	0.243645	0.369891
09HEKB	4.98333	5.33742	5.16037	6.64863	5.95933	6.30398	3.69077	3.22946	3.46012	2.61619	3.90642	3.26131
09IS21	5.48348	2.50852	3.996	2.8226	2.73497	2.77878	4.2847	2.07925	3.18198	2.89687	2.94889	2.92288
09KCYQ	0.2534	0.598661	0.42603	0.143303	0	0.0716515	0.591091	0.962216	0.776653	0	0	0
09KEBU	1.6013	0.760748	1.18103	0.605973	0.365925	0.485949	0.853227	1.10764	0.980432	0.49359	0.772848	0.633219
09KNS5	4.08279	0.968985	2.52589	19.6837	29.3108	24.4973	9.78977	3.61163	6.7007	19.118	12.8131	15.9655
09M2FB	32.3312	39.5751	35.9532	30.5313	33.9602	32.2457	49.3887	44.6796	47.0342	29.8152	32.5214	31.1683
09V7NE	12.7153	11.8232	12.2692	41.7505	30.4776	36.1141	20.1508	15.4483	17.7995	40.7047	39.1497	39.9272
0A14NI	0.441841	0.470046	0.455944	0.033976	0.058871	0.0464235	0.350828	0.255692	0.30326	0.077033	0.014331	0.045682
0A2U5U	184.029	181.931	182.98	26.1847	42.2464	34.2156	190.31	195.716	193.013	29.6235	27.8574	28.7405
0A57X0	5.15985	4.03205	4.59595	0.195419	0.073216	0.134318	5.21845	4.05326	4.63585	0.076893	0.05691	0.0669015
0A6Y9S	0.02213	0	0.011065	0	0.065113	0.0325565	0	0	0	0	0	0
0A9D4I	0.096099	0.247943	0.172021	0	0.020787	0.0103935	0.159931	0.501538	0.330734	0	0	0
0AAB2E	27.5673	24.0149	25.7911	0.347583	0.303973	0.325778	16.7502	16.1985	16.4744	0.241361	0.175684	0.208522
0AC10P	15.2132	5.05102	10.1321	23.4346	35.4884	29.4615	13.358	13.4832	13.4206	27.617	20.3675	23.9922
0AN8KE	0.859571	1.60318	1.23138	0.158383	0	0.0791915	0.833653	0.810116	0.821885	0	0.33735	0.168675
0ASR8J	5.86771	8.08899	6.97835	11.5763	14.177	12.8767	6.98741	7.63884	7.31312	12.9999	13.8859	13.4429
0AWF5M	50.2678	50.1111	50.1894	8.3435	8.65966	8.50158	80.0194	47.9929	64.0062	7.02462	7.58119	7.30291
0AZ5VJ	0.1048	0.123776	0.114288	12.7858	11.4873	12.1365	0.178933	0.168313	0.173623	17.4581	20.1147	18.7864
0B1JTP	59.8764	57.8142	58.8453	53.1678	45.4729	49.3203	25.9696	41.3354	33.6525	42.9289	67.9702	55.4495
0B2JR4	36.4026	30.6794	33.541	51.175	48.0467	49.6109	32.9736	34.3864	33.68	40.0462	46.2028	43.1245
0B3TGP	1.77739	2.68807	2.23273	500.786	450.332	475.559	0.932026	0.980247	0.956136	489.794	565.603	527.699
0B413X	0	0	0	0.488296	0.454293	0.471295	0.103765	0.101507	0.102636	0.584428	0.658317	0.621372
0B4MFB	5.74408	4.41425	5.07917	2.88974	2.35734	2.62354	19.0467	10.4119	14.7293	3.27013	3.06253	3.16633
0B7JEM	5.25793	6.65664	5.95728	12.322	9.35191	10.8369	8.18412	9.87393	9.02903	9.45481	10.3298	9.89228
0B7PBW	4.20085	6.86746	5.53416	5.55492	4.04222	4.79857	8.03316	8.00961	8.02139	3.17184	3.84825	3.51004
0B8THM	0.487925	0.643546	0.565735	0	0	0	0.482238	0.767649	0.624943	0	0	0
0BB13E	3.13855	3.18554	3.16204	0.255371	0.740609	0.49799	4.4246	6.3823	5.40345	0.145904	0.706313	0.426109
0BBN6W	4.57364	5.1181	4.84587	0.987577	1.53913	1.26335	3.0468	2.70019	2.8735	1.15716	1.11929	1.13822
0BJ33Y	1.09787	1.22844	1.16315	0.432017	0.542589	0.487303	2.09748	2.8786	2.48804	0.205012	0.291255	0.248134
0BLG9X	5.84297	12.6757	9.25935	4.04148	3.5662	3.80384	11.5344	9.07804	10.3062	3.36442	2.61379	2.9891
0BP8ZB	10.3467	17.7979	14.0723	19.6738	15.2393	17.4566	28.5031	32.743	30.6231	15.3364	20.373	17.8547
0BPR43	12.9735	12.5499	12.7617	4.00013	4.43055	4.21534	14.3608	11.3885	12.8747	5.61593	2.91215	4.26404
0BWN4F	0.600229	0.990496	0.795362	0.085086	0.13498	0.110033	1.21408	0.637193	0.925639	0.072332	0.068086	0.070209
0BZR9P	1.72629	2.50493	2.11561	0.783784	0.96531	0.874547	4.23744	3.17273	3.70508	0.808187	0.621691	0.714939
0C0BSE	29.9671	20.9	25.4335	36.4002	29.7915	33.0959	19.6009	18.9399	19.2704	30.8398	33.9012	32.3705
0C19HY	0.080479	0.393161	0.23682	0.730712	0.458012	0.594362	0.441081	0.709667	0.575374	0.484672	0.641208	0.56294
0C334A	0.079714	0.02108	0.050397	0.203312	0.116939	0.160126	0.109793	0.15634	0.133067	0.260213	0.073328	0.16677
0C39AK	0.320401	0.65685	0.488625	0.435451	0.376147	0.405799	0.573728	0.604286	0.589007	0.170588	0.47476	0.322674
0C3NU9	0	0	0	0.412021	0.357256	0.384638	0	0	0	0	0	0
0C6YUW	0.364088	0.22627	0.295179	1.83964	2.28505	2.06235	2.39098	0.878228	1.6346	2.16963	1.09582	1.63273
0C6ZNN	0.95816	0.782231	0.870196	109.299	90.594	99.9465	0.81901	1.13333	0.976171	99.6996	67.911	83.8053
0C87BF	0	0	0	3.24724	2.45179	2.84952	0	0	0	2.1383	1.42976	1.78403
0C8NZA	53.3889	29.0325	41.2107	80.3502	109.931	95.1406	171.396	78.8256	125.111	91.4773	72.7074	82.0924
0CE3F9	0.964423	0.84731	0.905867	1.04475	0.602974	0.823861	0.503424	0.457839	0.480631	0.259728	0.51501	0.387369
0CG6IJ	1.04376	1.31478	1.17927	2.54858	1.48052	2.01455	0.667867	0.814832	0.741349	1.08115	1.19316	1.13715
0CLU20	1.82032	1.41634	1.61833	1.67308	1.54596	1.60952	1.18573	1.10213	1.14393	1.64841	1.74925	1.69883
0CNS1F	1.05437	0.419621	0.736995	0.791228	0.980975	0.886101	0.329592	0.251657	0.290625	0.293821	0.338315	0.316068
0CQJ15	0.123773	0.265488	0.194631	0	0	0	0.445889	0.078115	0.262002	0	0.106034	0.053017
0CRJ7F	12.5236	29.2879	20.9058	12.6659	7.0682	9.86707	38.2878	34.2976	36.2927	11.8964	9.71156	10.804
0CU6GK	3.00931	2.58881	2.79906	1.11047	1.18077	1.14562	2.09755	1.96296	2.03026	1.66766	1.43491	1.55129
0CZ09I	0	0	0	0.499229	0.2519	0.375565	0	0	0	0.709671	0.452018	0.580844
0D01QN	5.05356	13.9783	9.51591	4.79109	3.25811	4.0246	13.2565	16.5181	14.8873	3.6727	3.29926	3.48598
0D104X	0	0	0	2.77895	2.27407	2.52651	0	0	0	0.570305	0.32498	0.447642
0D25G8	5.35046	5.19319	5.27182	5.72022	5.82428	5.77225	4.73038	4.45429	4.59233	5.95538	5.32535	5.64036
0D5YER	1.72561	1.44798	1.58679	2.9226	2.27155	2.59707	1.75562	1.53237	1.64399	1.99632	1.46072	1.72852
0D6YSB	0.172949	0.545368	0.359158	0	0	0	0.095888	0.241706	0.168797	0.010065	0.041105	0.025585
0D8J24	44.5402	33.0331	38.7866	17.198	17.2958	17.2469	42.3531	46.4642	44.4086	18.3544	18.5009	18.4276
0D9XYT	2.3486	1.21396	1.78128	0	0	0	0.852178	0.853354	0.852766	0	0	0
0DG4WJ	24.7271	27.8779	26.3025	24.9754	25.8844	25.4299	30.2328	32.6199	31.4264	19.7873	20.1538	19.9705
0DMM9R	5.84314	8.1414	6.99227	4.34873	2.88666	3.6177	5.93149	4.60766	5.26958	3.13561	3.12944	3.13252
0DQR3C	0.016808	0.043949	0.0303785	2.20325	2.3171	2.26018	0	0.145063	0.0725315	2.74193	3.55471	3.14832
0DR3QG	9.41596	8.67536	9.04566	16.2161	14.6256	15.4208	7.996	8.52474	8.26037	12.393	13.8565	13.1247
0DY23C	4.18596	4.34808	4.26702	1.75812	1.82712	1.79262	4.58513	4.44231	4.51372	2.15505	1.56723	1.86114
0DZS3V	3.24114	2.09806	2.6696	0.74006	0.52873	0.634395	3.14787	2.60349	2.87568	0.637937	0.467452	0.552694
0E0YFN	1.04794	0.608276	0.828106	1.04537	2.26416	1.65476	0.086321	0.087834	0.0870775	0	0.475842	0.237921
0E14DC	0.193484	0.031251	0.112367	2.84033	3.56889	3.20461	0.868573	0.387221	0.627897	2.72714	2.62002	2.67358
0E1AJJ	4.82849	7.86046	6.34447	6.12504	6.23217	6.17861	7.37331	5.84574	6.60952	3.5598	4.88746	4.22363
0E4TYB	6.59915	3.23022	4.91469	2.64151	3.33089	2.9862	5.22802	3.67108	4.44955	2.42486	2.528	2.47643
0E5TT3	6.73363	10.6627	8.69818	4.51738	4.60443	4.56091	0	0	0	4.45545	5.86353	5.15949
0E5XS1	0.9095	1.14552	1.02751	0.074938	0	0.037469	1.37829	1.25342	1.31585	0.59066	0	0.29533
0E61V1	0.383952	0.006528	0.19524	0.007283	0	0.0036415	0.726285	0.922201	0.824243	0.073457	0.166922	0.12019
0E65IT	1.66637	1.81631	1.74134	0	0	0	0	0	0	0.826604	0.324757	0.575681
0E68DR	0	0.028252	0.014126	10.9717	29.1509	20.0613	0	0	0	9.71608	9.26851	9.4923
0E6AR9	0.644193	2.61086	1.62753	6.48399	5.69182	6.0879	5.1013	4.21268	4.65699	5.4509	4.2922	4.87155
0E73VR	10.4144	6.37554	8.39497	2.48995	2.21487	2.35241	7.23211	5.42498	6.32854	2.76077	2.85657	2.80867
0E9UWZ	4.20004	3.80445	4.00225	5.02056	1.38799	3.20428	5.18565	4.54318	4.86441	1.09605	3.12937	2.11271
0E9YFP	1.36719	1.41195	1.38957	9.14872	4.37862	6.76367	1.69244	1.09856	1.3955	6.39889	4.67905	5.53897
0EBI7C	2.30649	2.48013	2.39331	1.69788	1.34641	1.52215	2.64304	2.39293	2.51798	1.88216	1.83142	1.85679
0EHY87	0	0	0	0.186389	0.062477	0.124433	1.31726	1.16949	1.24338	0.736114	2.31956	1.52784
0ES9VU	0.879858	0.388313	0.634085	0.174327	0.1715	0.172913	0.702029	0.908267	0.805148	0.316431	0.618379	0.467405
0EU6RV	0	0	0	2.83035	4.74692	3.78864	0	0	0	2.52921	2.74866	2.63893
0EX7F2	1.59587	1.55879	1.57733	3.18314	2.59609	2.88961	2.29346	0.821655	1.55756	0.822379	1.96736	1.39487
0EYZ3J	1.03613	0.443235	0.739682	1.02255	0.746987	0.884769	0.696552	0.413525	0.555038	0.106411	0.049163	0.077787
0F5MQQ	9.65635	8.43034	9.04334	4.04186	4.06645	4.05415	7.26412	5.84499	6.55455	4.27529	3.92348	4.09939
0F76FX	3.28982	4.80269	4.04626	0.561627	0.514972	0.5383	7.07556	6.60148	6.83852	0.391735	0.322475	0.357105
0F9TFU	1.89316	2.73809	2.31562	4.43102	4.16329	4.29716	2.88284	2.41111	2.64697	4.62025	3.95024	4.28525
0FAD3S	0.055459	0	0.0277295	0	0	0	0.276501	0.229411	0.252956	0.03017	0	0.015085
0FDZ3Y	2.77044	0.94735	1.85889	0.691125	0.601997	0.646561	2.18587	0.561709	1.37379	0.292123	0.40918	0.350652
0FHV4T	0	0.53778	0.26889	2.23136	1.5792	1.90528	0.086333	0.251932	0.169132	1.04918	1.86877	1.45897
0FI6RG	0.191635	0.351373	0.271504	51.008	61.0916	56.0498	0.580738	0.319406	0.450072	102.761	115.726	109.244
0FII68	11.7995	7.53873	9.66912	4.14581	4.66533	4.40557	6.82004	6.46955	6.64479	9.49267	5.69471	7.59369
0FN7J8	2.27941	6.17864	4.22903	2.23028	1.9928	2.11154	8.6964	6.95037	7.82338	2.16654	4.70993	3.43823
0FP5K8	9.31	8.88536	9.09768	3.8966	8.22184	6.05922	7.59976	7.2309	7.41533	3.40727	5.26995	4.33861
0FQ4XJ	2.96084	3.26271	3.11177	1.38297	1.43596	1.40947	3.68427	5.63412	4.6592	1.46063	1.80157	1.6311
0FU07W	0.532627	0.320304	0.426465	8.29224	5.65292	6.97258	0.238574	0.161025	0.199799	7.39943	5.78351	6.59147
0FWC6J	1.02856	1.33341	1.18098	0.317086	0.619167	0.468127	1.41163	1.23317	1.3224	0.682168	0.764392	0.72328
0FZT73	0.211531	0.462633	0.337082	0.117292	0.470991	0.294142	1.33756	2.14688	1.74222	0.205295	0.267406	0.23635
0G1U1N	12.5615	14.1344	13.3479	101.751	91.9211	96.8358	12.4186	14.1797	13.2992	111.562	108.742	110.152
0G4IZN	27.5233	39.1345	33.3289	72.7796	46.4385	59.609	39.8095	43.042	41.4258	38.5382	40.3064	39.4223
0G7P48	21.1059	24.4131	22.7595	18.0653	15.8742	16.9698	19.3605	21.8441	20.6023	9.89287	12.9707	11.4318
0G84UH	8.33683	11.6416	9.9892	8.20338	14.1566	11.18	8.03167	2.38422	5.20794	8.05495	8.31083	8.18289
0G8G64	1.06469	3.21804	2.14137	4.70682	4.2656	4.48621	3.39456	2.75649	3.07552	2.72424	2.88014	2.80219
0G90TE	3.06395	1.99374	2.52885	3.26335	1.70555	2.48445	2.70871	1.64364	2.17617	1.49154	2.1366	1.81407
0G9KRE	0.637725	1.65577	1.14675	3.8878	3.30974	3.59877	0.611163	1.48451	1.04783	5.80522	4.68162	5.24342
0GG7BD	6.55421	7.82311	7.18866	7.14415	9.16036	8.15226	11.5066	9.01772	10.2621	5.61921	7.60319	6.6112
0GHG5C	0.24732	0.979628	0.613474	0.126783	0.3835	0.255142	0.490332	2.13666	1.3135	0	0.090552	0.045276
0GIF91	2.58488	1.76693	2.17591	0.396234	0.48997	0.443102	2.20662	1.97593	2.09127	1.08525	0.797421	0.941333
0GNU4R	1.2377	15.6593	8.44851	0	0	0	2.4025	0.842576	1.62254	0	0	0
0GP62G	1.76407	0.631544	1.19781	1.29497	1.13297	1.21397	0.816767	1.35155	1.08416	1.10624	1.03307	1.06966
0GR2GF	18.7278	18.1268	18.4273	17.8238	19.9547	18.8892	21.7698	22.8957	22.3328	21.3224	20.6194	20.9709
0GWZ16	11.7472	11.805	11.7761	34.2833	27.8722	31.0778	32.4226	33.5803	33.0015	31.3611	31.7871	31.5741
0GZ2Z9	6.51164	3.81184	5.16174	1.43843	2.98434	2.21138	6.71065	3.78455	5.2476	3.06449	1.59386	2.32917
0H0ATF	0.469613	0.193045	0.331329	5.30268	4.9343	5.11849	0.527348	0.452655	0.490001	3.83987	4.10258	3.97122
0H1B5V	2.22853	1.71307	1.9708	3.83436	2.62613	3.23024	2.46758	2.38373	2.42565	1.52838	1.56188	1.54513
0H6XA2	1.75526	2.37692	2.06609	0.323478	0.190529	0.257003	1.70645	1.91316	1.8098	0.294077	0.297891	0.295984
0H79QG	3.17323	2.93662	3.05492	0.591445	0.768863	0.680154	4.69145	10.082	7.38671	0.543162	0.10665	0.324906
0H8WKK	0.006983	0	0.0034915	1.31661	2.10439	1.7105	0.020296	0.050069	0.0351825	1.09465	1.08231	1.08848
0H98Z4	5.30776	4.14814	4.72795	2.12307	3.57023	2.84665	2.38736	2.87704	2.6322	1.98042	2.14993	2.06518
0HE1Z7	1.72201	0.629634	1.17582	12.852	9.78872	11.3204	8.36343	7.58262	7.97302	26.3774	21.6925	24.035
0HHX3D	0	0.099563	0.0497815	14.7549	24.4432	19.5991	0	0.039274	0.019637	7.4151	4.06185	5.73848
0HK6QF	4.32529	5.01574	4.67052	2.93556	4.79788	3.86672	3.86836	3.92057	3.89446	1.21394	1.98468	1.59931
0HKA8E	1.02764	1.16356	1.0956	0.15882	0.120415	0.139618	0.824859	0.732078	0.778469	0.238237	0.301424	0.26983
0HP51M	0.060526	0.313607	0.187066	0.557276	0.517094	0.537185	0.530502	0.453333	0.491918	0.353627	0.820328	0.586978
0I35HW	1.22739	2.97436	2.10088	0	0	0	0.727638	0.403809	0.565724	0	0	0
0I3NZ2	0.917637	1.30765	1.11265	0.780963	0.692241	0.736602	0.856175	1.04648	0.951326	1.42	0.946515	1.18326
0I4CS6	15.1716	9.26594	12.2188	6.57041	6.86557	6.71799	10.1746	5.91461	8.04462	8.22492	5.39164	6.80828
0I6I28	0.06274	0.113087	0.0879135	0.36463	0.214961	0.289795	0.158568	0.111107	0.134837	0.327357	0.152989	0.240173
0I9860	0.063201	0.686233	0.374717	2.51343	1.76242	2.13793	0.958711	1.04235	1.00053	1.18223	1.40467	1.29344
0IC8QA	1.67879	0.669537	1.17416	0.356323	0.76136	0.558841	1.26799	1.30256	1.28527	0.47889	0.46999	0.47444
0ICE57	0.758502	0.394955	0.576728	0	0	0	0.082703	0	0.0413515	0	0	0
0IF9U9	5.70857	4.69112	5.19985	9.91049	8.20949	9.05999	7.70564	6.98837	7.34701	6.52565	5.37342	5.94953
0IH89K	3.99319	4.59648	4.29483	5.06231	3.98807	4.52519	5.08812	3.43399	4.26106	4.95824	3.99028	4.47426
0INE4H	0.71882	1.44187	1.08034	5.68495	4.38991	5.03743	2.51054	3.02834	2.76944	4.68685	5.63319	5.16002
0IPZ2W	5.18239	2.12738	3.65488	3.37113	3.71722	3.54418	2.2977	1.21938	1.75854	2.3474	2.43098	2.38919
0IR6V9	34.4882	38.7418	36.615	35.4546	45.1602	40.3074	27.9389	31.3277	29.6333	26.1221	34.6477	30.3849
0IT1NR	5.30471	5.39036	5.34753	2.90015	2.24324	2.57169	4.02905	5.49423	4.76164	2.74537	3.12433	2.93485
0IUR8P	1.08535	1.21729	1.15132	1.99355	2.13647	2.06501	1.37474	1.53851	1.45663	0.834703	1.6256	1.23015
0J0NIM	1.35221	1.27533	1.31377	1.42244	1.21371	1.31807	0.616656	0.835873	0.726264	0.955489	1.21703	1.08626
0J0X0V	4.37347	0	2.18674	0	0	0	6.83557	0	3.41779	2.67651	4.29092	3.48372
0J1699	0.748013	0.579532	0.663772	0.852997	0.815496	0.834247	0.703301	0.640414	0.671857	0.215863	0.370371	0.293117
0J3BLQ	0.547632	0.302825	0.425229	0.019888	0	0.009944	0.366235	0.493198	0.429717	0	0	0
0J3LZT	0.201097	0.033165	0.117131	0.759137	0.630946	0.695041	0.232158	0.213097	0.222628	0.509163	0.596701	0.552932
0J418G	2.79307	2.34733	2.5702	1.56633	1.80509	1.68571	0.945034	1.51037	1.2277	1.59078	1.49619	1.54349
0J46GK	10.4869	10.5802	10.5335	1.53372	0	0.76686	1.66355	1.99094	1.82725	0	0.869095	0.434547
0J4ETI	16.4704	119.658	68.0644	139.69	144.446	142.068	96.8492	111.494	104.172	131.92	184.264	158.092
0J6LH7	3.71382	3.03232	3.37307	5.52193	2.85894	4.19043	2.38148	1.60875	1.99511	8.31757	10.6329	9.47522
0J6PHG	0.027018	0.065822	0.04642	1.90457	2.30714	2.10585	0.006767	2.06781	1.03729	0.069546	2.05875	1.06415
0J7BXD	1.91791	2.63615	2.27703	0.433569	0.345343	0.389456	10.5632	10.4611	10.5122	0.301509	0.323244	0.312377
0J9HE3	8.52751	2.4928	5.51016	4.35414	7.04012	5.69713	3.18302	1.58801	2.38551	4.72809	3.25384	3.99097
0JDQ22	4.95679	0.969112	2.96295	15.0979	12.9026	14.0003	2.45561	1.79653	2.12607	12.5807	10.6455	11.6131
0JH0K6	14.6294	20.9942	17.8118	18.8944	15.5854	17.2399	14.2713	10.0673	12.1693	20.1843	23.9867	22.0855
0JI0VP	4.59323	5.93449	5.26386	3.40376	2.82	3.11188	6.63936	5.91753	6.27844	2.82726	2.92367	2.87546
0JIR1Z	3.31436	4.52928	3.92182	9.84589	6.85025	8.34807	4.35627	4.87116	4.61372	4.64349	7.11228	5.87789
0JX7DD	1.08245	1.24026	1.16135	0.537837	0.683056	0.610447	3.05259	2.10372	2.57816	0.652052	0.724124	0.688088
0K24RL	4.39176	1.69414	3.04295	1.49158	1.02246	1.25702	0.971413	1.53306	1.25224	2.2577	1.06572	1.66171
0K456L	2.44673	8.24541	5.34607	3.61286	2.30259	2.95772	0.071134	0	0.035567	0.166019	0.075621	0.12082
0K4BE5	0.150351	0.66258	0.406465	1.89147	1.46507	1.67827	1.61497	3.32496	2.46996	1.99642	2.10028	2.04835
0K51C9	3.76372	2.90427	3.334	8.38555	7.07793	7.73174	8.6299	8.29257	8.46124	9.22716	10.7748	10.001
0K8T2G	0.486087	0.15498	0.320534	0	0	0	0.204841	0	0.10242	0	0	0
0KDC5W	307.708	462.147	384.928	118.041	91.4486	104.745	583.163	623.985	603.574	158.934	152.946	155.94
0KDF2J	23.5588	19.182	21.3704	4.70219	4.38623	4.54421	37.526	44.2479	40.887	7.11275	7.51813	7.31544
0KE6L8	0.796756	2.2589	1.52783	1.44078	1.80055	1.62067	2.90848	2.23731	2.57289	0.850226	0.981216	0.915721
0KG03L	10.5891	8.65615	9.6226	5.49664	4.40012	4.94838	9.61169	10.3018	9.95677	3.64574	10.1251	6.88542
0KJ6B5	9.25615	11.3123	10.2842	6.78936	5.84647	6.31791	10.637	10.9831	10.8101	5.63243	6.04399	5.83821
0KL0LR	15.2349	25.199	20.2169	10.7311	19.7294	15.2303	24.0568	29.2812	26.669	9.41534	10.5121	9.96374
0KM5ZJ	1.60608	1.6103	1.60819	0.49333	1.39444	0.943886	0.183529	0.985854	0.584692	1.45305	0.035241	0.744146
0KUM33	0.167291	0.698769	0.43303	2.23405	1.7947	2.01437	0.672291	0.626158	0.649224	1.00581	1.95701	1.48141
0KX0W6	0	0	0	1.72637	1.4868	1.60659	0	0	0	0.926993	0.934518	0.930755
0KZ8F2	1.48488	1.47919	1.48204	0.402376	0.125693	0.264035	0.740031	1.05037	0.895201	0	0.163304	0.081652
0L2MCG	2.39233	3.4784	2.93536	7.06993	6.47361	6.77177	4.53803	5.26814	4.90309	6.12226	5.70973	5.916
0L3W6A	0.702286	1.23002	0.966151	8.03995	4.39492	6.21744	4.34062	5.71338	5.027	3.22924	3.15938	3.19431
0L68TT	1.07261	0.135441	0.604028	30.7808	35.0337	32.9072	8.0138	0.453671	4.23374	34.0747	38.9651	36.5199
0L8605	0.050636	0.030078	0.040357	1.39913	2.45149	1.92531	0.146834	0	0.073417	1.38385	1.55751	1.47068
0LB7N3	2.29805	2.51554	2.40679	9.78383	6.49247	8.13815	3.03897	2.82639	2.93268	7.47	9.08345	8.27673
0LDE9J	5.36844	6.14799	5.75822	3.65077	4.21934	3.93506	4.45819	3.99536	4.22677	3.64017	2.72311	3.18164
0LE9N4	47.3283	31.7499	39.5391	255.1	220.88	237.99	66.7847	54.4147	60.5997	158.208	197.861	178.035
0LGZ52	1.01555	1.10411	1.05983	2.51252	1.81805	2.16528	1.30193	1.45116	1.37654	1.71657	1.33054	1.52356
0LH7PF	1.27558	0.855224	1.0654	2.2843	1.66813	1.97621	1.60632	0.943386	1.27485	2.29716	3.85254	3.07485
0LS4T0	9.46321	8.44937	8.95629	3.5467	3.22486	3.38578	9.88416	8.98195	9.43306	3.16658	3.92306	3.54482
0LT2FK	21.3345	36.5614	28.9479	29.9946	21.2905	25.6425	42.5995	45.78	44.1898	28.8306	28.2331	28.5319
0LX666	0	0	0	0	0	0	0	0	0	0	0	0
0LZD0Q	5.874	6.55912	6.21656	3.55868	4.16221	3.86045	10.9892	13.9212	12.4552	3.74366	5.00553	4.37459
0M06N0	0.662101	0.791912	0.727006	0.809981	1.18119	0.995587	0.836562	0.936698	0.88663	0.433692	1.44618	0.939937
0M132R	8.58067	7.70484	8.14276	2.45999	2.04858	2.25428	5.57126	4.772	5.17163	1.99317	2.21141	2.10229
0M18UD	15.3096	19.5425	17.426	16.4052	16.0361	16.2206	13.7275	14.6843	14.2059	15.7778	15.7641	15.771
0M1DUZ	0	0	0	0.845167	0.912535	0.878851	0	0	0	1.49073	0.913341	1.20204
0M314Q	1.87644	1.06923	1.47283	0.868657	0.783598	0.826128	6.14701	5.67673	5.91187	9.0993	1.92814	5.51372
0M3NHK	0.010349	0.047102	0.0287255	0.751422	0.819593	0.785508	0.091301	0.04906	0.0701805	0.791523	1.11823	0.954877
0M423A	0.326245	0.499974	0.41311	2.44469	1.42984	1.93726	0.574344	0.40626	0.490302	1.55822	1.22033	1.38927
0M6NCC	9.11979	5.91487	7.51733	1.67263	3.43767	2.55515	46.7848	55.7594	51.2721	4.50782	3.10315	3.80548
0MAX30	1.26881	0.988523	1.12867	2.26901	1.42868	1.84885	1.76571	1.21111	1.48841	2.09711	1.75297	1.92504
0MH239	0	0	0	0.112032	0.076525	0.0942785	0.169508	0	0.084754	0.118179	0	0.0590895
0MK326	21.6871	14.0514	17.8692	3.83216	5.25474	4.54345	18.3575	17.5953	17.9764	3.73326	3.474	3.60363
0MP31D	0.278178	0.91265	0.595414	39.746	29.8621	34.804	2.03918	2.18196	2.11057	21.0412	21.7584	21.3998
0MQH7X	7.32195	8.63745	7.9797	2.44991	3.02573	2.73782	32.1753	19.3254	25.7503	3.65448	3.47039	3.56243
0MSU5M	3.31608	2.18482	2.75045	7.86512	8.11755	7.99133	3.20987	4.29054	3.75021	7.4383	6.8917	7.165
0MYH4H	7.37305	8.98954	8.18129	8.08498	8.45545	8.27021	11.9483	14.0477	12.998	3.61493	6.75073	5.18283
0MYI9I	2.27589	3.87496	3.07543	5.55499	5.79924	5.67711	2.17128	1.84273	2.007	3.89311	4.63798	4.26555
0N168C	0.029311	0.358951	0.194131	1.01142	0.865402	0.938411	0.411828	0.254997	0.333413	0.630541	0.245755	0.438148
0N24AQ	0.998889	1.21727	1.10808	0.355547	0.322085	0.338816	2.14918	2.19537	2.17227	0.328556	0.410531	0.369544
0N298G	0.567176	1.49071	1.02894	2.70997	1.59489	2.15243	1.09918	1.40678	1.25298	2.07122	1.57196	1.82159
0N3F9M	2.0046	1.79275	1.89867	2.48699	2.08753	2.28726	1.48124	1.72974	1.60549	2.03818	2.1071	2.07264
0N5Z96	1.24669	1.2161	1.23139	1.2914	1.52356	1.40748	1.133	0.941299	1.03715	0.64646	0.762993	0.704727
0N72S3	1.98385	1.45402	1.71894	3.21822	2.70837	2.9633	1.70411	1.60669	1.6554	2.28801	2.73585	2.51193
0N85F7	0.104184	0.119369	0.111777	2.40015	2.90426	2.65221	0.43365	0.131302	0.282476	2.24662	3.51125	2.87894
0NF1ZI	22.9575	30.9233	26.9404	3.3436	2.09617	2.71988	81.185	93.3307	87.2578	4.21804	2.37045	3.29425
0NK0N0	0.52627	0.378836	0.452553	1.67695	0.14844	0.912696	1.63175	1.80691	1.71933	0.060595	0.963088	0.511841
0NN7BN	0.897497	0.688218	0.792857	6.24215	6.44782	6.34499	0.689915	0.687715	0.688815	3.52349	4.23494	3.87921
0NW365	0	0	0	1.07616	0.975971	1.02607	0.191691	0.144458	0.168074	1.00669	1.50698	1.25684
0NY1RD	0.118626	0.514163	0.316395	0.087073	0	0.0435365	0.277323	0.357202	0.317263	0	0	0
0P1VZ4	0.497716	0.465282	0.481499	0.779737	0.538931	0.659334	0.797319	0.628476	0.712897	0.568909	1.08655	0.827727
0P3KCT	0	0	0	5.65711	2.73838	4.19774	0	0	0	0.769078	0.525312	0.647195
0P48VX	41.9528	49.2142	45.5835	57.2714	44.0204	50.6459	51.0177	54.2995	52.6586	50.9067	49.148	50.0274
0PC5WU	95.8073	118.947	107.377	0.018669	0.222171	0.12042	81.6439	113.522	97.5832	0	0.043278	0.021639
0PDG3M	3.15592	2.59925	2.87759	3.01423	2.89116	2.95269	1.88805	1.60658	1.74731	2.58195	2.10102	2.34149
0PE2EF	0.335857	0.532928	0.434393	0.117454	0.491142	0.304298	0.701605	0.529667	0.615636	0.256159	0.237983	0.247071
0PE7XW	2.5644	3.51026	3.03733	4.55079	3.81361	4.1822	4.24148	3.08551	3.6635	4.88538	5.56867	5.22703
0PF214	0.46814	1.00653	0.737336	0	0.013878	0.006939	0.681314	0.442357	0.561836	0	0.118741	0.0593705
0PHB1J	25.7946	4.44631	15.1205	93.9252	103.514	98.7195	4.68961	1.08277	2.88619	109.186	119.607	114.397
0PI3PU	64.4465	32.4666	48.4565	12.4848	16.6065	14.5457	16.278	13.6363	14.9571	10.5511	10.9888	10.77
0PJ706	6.81974	7.40411	7.11192	2.68249	2.27285	2.47767	8.89726	6.25462	7.57594	2.06113	1.64193	1.85153
0PNK8Q	4.34823	3.0973	3.72276	0.560022	0.549748	0.554885	5.45429	4.86814	5.16122	1.54	1.10199	1.321
0PNZ7T	0.223383	0.286869	0.255126	0.292555	0.193507	0.243031	0.574959	0.38577	0.480365	0.05366	0	0.02683
0PS9LV	0.974735	1.47405	1.22439	1.4599	1.02532	1.24261	1.16915	1.35426	1.2617	0.786952	1.02141	0.90418
0Q00UB	8.82473	6.26649	7.54561	4.59877	5.53874	5.06875	2.47061	2.85675	2.66368	3.67018	5.59452	4.63235
0Q1UCB	3.91721	5.09275	4.50498	0.332585	0.383341	0.357963	4.49507	5.5161	5.00559	0.107464	0.272536	0.19
0Q4XQV	6.97401	9.17141	8.07271	15.8293	13.7182	14.7737	14.0949	12.9844	13.5396	13.7642	15.3159	14.5401
0Q5BJB	0	0	0	3.11327	3.48519	3.29923	0	0	0	3.3	2.95281	3.1264
0Q6B9J	27.979	32.5216	30.2503	12.4374	10.7816	11.6095	53.4775	55.3572	54.4174	10.0958	7.02386	8.55984
0Q74GS	1.62848	3.73844	2.68346	2.43395	2.43167	2.43281	3.56412	1.79715	2.68064	3.70307	1.37156	2.53731
0Q8MRK	3.78974	3.70367	3.74671	7.01044	6.20703	6.60873	3.922	4.11066	4.01633	4.87005	5.45859	5.16432
0Q9PJV	2.78914	5.14677	3.96795	1.51707	2.30415	1.91061	5.33198	7.61077	6.47138	1.0987	1.15347	1.12608
0QA3UW	0.222186	2.48264	1.35241	1.73167	1.17885	1.45526	0.245936	0	0.122968	3.03944	1.04255	2.04099
0QBZ7D	2.36272	4.31977	3.34124	2.55485	2.1037	2.32927	3.05589	3.89328	3.47458	1.5885	1.19996	1.39423
0QCF99	2.78784	0.217082	1.50246	0	0.782469	0.391234	2.84151	1.60736	2.22444	0.037384	0.692332	0.364858
0QE1FA	0	3.07544	1.53772	0	0	0	1.73168	2.18627	1.95897	0	0	0
0QJD35	1.70742	1.55329	1.63035	0.971047	0.79924	0.885143	5.92185	2.48268	4.20227	0.51	0.614592	0.562296
0QS5M4	0	0.029909	0.0149545	28.5133	57.7275	43.1204	0	0	0	15.5218	27.0347	21.2782
0R0FR4	16.166	19.7385	17.9523	3.63259	3.09698	3.36478	36.1201	40.0825	38.1013	3.03217	2.71704	2.87461
0R3YGY	0.579539	1.02379	0.801666	0.282228	0.213416	0.247822	0.775232	0.570327	0.672779	0.278244	0.47698	0.377612
0R4JGR	9.39401	8.55828	8.97615	1.08397	0.91554	0.999753	2.28875	4.01118	3.14997	0.819311	1.05119	0.935253
0R76NZ	3.95461	3.25896	3.60678	4.44942	3.7223	4.08586	4.02368	4.08267	4.05318	3.77015	3.77588	3.77301
[truncated: 22,491 more rows]

## Sheet: Table S7
Table S7 Differentially expressed genes from the comparison group ZP06K vs ZP06S
[truncated: 7,932 more rows]

[truncated: 4 more sheets: Table S8, Table S9, Table S10, Table S11]
